# Supplementary material for: Bis­(2-hy­droxy­eth­yl)ammonium 2-bromo­phenolate
Source: Acta Crystallogr Sect E Struct Rep Online. 2012 Aug 1;68(Pt 9):o2610. doi: 10.1107/S1600536812033752 (PMC3435641; doi:10.1107/S1600536812033752)
Supplement: Supplementary file 1 [file e-68-o2610-sup1.cif]

##############################################################################
#                                                                            #
# This CIF contains the data in a paper accepted for publication in          #
# Acta Crystallographica Section E. It conforms to the requirements of       #
# Notes for Authors for Acta Crystallographica Section E, and has been       #
# peer reviewed under the auspices of the IUCr Commission on Journals.       #
#                                                                            #
# Full details of the Crystallographic Information File format               #
# are given in the paper "The Crystallographic Information File (CIF):       #
# a New Standard Archive File for Crystallography" by S. R. Hall, F. H.      #
# Allen and I. D. Brown [Acta Cryst. (1991), A47, 655-685].                  #
#                                                                            #
# The current version of the core CIF dictionary is obtainable from          #
# ftp://ftp.iucr.org/pub/cif_core.dic.                                       #
#                                                                            #
# Software is freely available for graphical display of the structure(s)     #
# in this CIF. For information consult the CIF software page                 #
# http://www.iucr.org/resources/cif/software.                                #
#                                                                            #
# This file may be used for bona fide research purposes within the           #
# scientific community so long as proper attribution is given to the journal # 
# article from which it was obtained.                                        #
#                                                                            #
##############################################################################
data_global
_audit_creation_method     'from SHELXL97 CIF and IUCr SHELXL97-template'
_journal_date_recd_electronic     2012-07-11
_journal_date_accepted     2012-07-27
_journal_name_full     'Acta Crystallographica, Section E'
_journal_year     2012
_journal_volume     68
_journal_issue      9
_journal_page_first     o2610
_journal_page_last     o2610
_journal_paper_category     QO
_journal_paper_doi     10.1107/S1600536812033752
_journal_coeditor_code     BH2446
_publ_contact_author_name     'Alvaro de Sousa'
_publ_contact_author_address
;
School of Chemistry
Molecular Sciences Institute
University of the Witwatersrand
Private Bag 3
Wits 2050
Johannesburg
South Africa
;
_publ_contact_author_email     Alvaro.DeSousa@wits.ac.za
_publ_contact_author_fax     '+27 11 717-6749'
_publ_contact_author_phone     '+27 11 717-6710'
_publ_section_title
;
Bis(2-hydroxyethyl)ammonium 2-bromophenolate
;
loop_
    _publ_author_name
    _publ_author_footnote
    _publ_author_address
    "Padayachy, Kamentheren" .
;
School of Chemistry
Molecular Sciences Institute
University of the Witwatersrand
Private Bag 3
Wits 2050
Johannesburg
South Africa
;
    "Fernandes, Manuel A." .
;
School of Chemistry
Molecular Sciences Institute
University of the Witwatersrand
Private Bag 3
Wits 2050
Johannesburg
South Africa
;
    "Marques, Helder M." .
;
School of Chemistry
Molecular Sciences Institute
University of the Witwatersrand
Private Bag 3
Wits 2050
Johannesburg
South Africa
;
    "Lemmerer, Andreas" .
;
School of Chemistry
Molecular Sciences Institute
University of the Witwatersrand
Private Bag 3
Wits 2050
Johannesburg
South Africa
;
    "Sousa, Alvaro S. de" .
;
School of Chemistry
Molecular Sciences Institute
University of the Witwatersrand
Private Bag 3
Wits 2050
Johannesburg
South Africa
;
_iucr_refine_instructions_details
;
TITL 8m_alv20_0a in P2(1)
CELL  0.71073   8.0592   7.6653   9.7659   90.000  107.250   90.000
ZERR     2.00   0.0001   0.0001   0.0002    0.000    0.001    0.000
LATT  -1
SYMM  - X, 1/2 + Y, - Z
SFAC  C    H    N    O    BR
UNIT  20   32   2    6    2
MERG   2
OMIT    -2.00  56.00
EQIV $1 x-1, y, z
EQIV $2 -x+1, y+0.5, -z+1
HTAB O2 O1
HTAB O2 BR1
HTAB N1 O1
HTAB O3 O2_$1
HTAB N1 O1_$2
FMAP   2
PLAN   5
SIZE     0.20   0.21   0.48
ACTA
BOND   $H
CONF
L.S.   8
TEMP  -100.00
WGHT    0.025000
FVAR       0.48131
MOLE    1
C1    1    0.473654    0.355473    0.239849    11.00000    0.02266    0.01183 =
         0.01516    0.00283    0.00693   -0.00088
C2    1    0.292432    0.358239    0.173550    11.00000    0.02430    0.01819 =
         0.01958    0.00303    0.00775    0.00123
AFIX  43
H2A   2    0.220848    0.424630    0.215736    11.00000   -1.20000
AFIX   0
C3    1    0.216753    0.266858    0.048966    11.00000    0.02654    0.03027 =
         0.02135    0.00429   -0.00081   -0.00004
AFIX  43
H3A   2    0.094232    0.270862    0.007632    11.00000   -1.20000
AFIX   0
C4    1    0.315477    0.169851   -0.016703    11.00000    0.04244    0.02840 =
         0.01441   -0.00263    0.00163   -0.00617
AFIX  43
H4    2    0.261870    0.107970   -0.102751    11.00000   -1.20000
AFIX   0
C5    1    0.493723    0.163882    0.044467    11.00000    0.03983    0.02134 =
         0.02169   -0.00097    0.01499    0.00172
AFIX  43
H5    2    0.563672    0.097230    0.000866    11.00000   -1.20000
AFIX   0
C6    1    0.569845    0.255737    0.169837    11.00000    0.02113    0.01569 =
         0.02191    0.00259    0.00867   -0.00156
O1    4    0.545543    0.441732    0.361732    11.00000    0.01921    0.01818 =
         0.01701   -0.00270    0.00546   -0.00163
BR1   5    0.815421    0.241048    0.250455    11.00000    0.02163    0.02397 =
         0.04356   -0.00094    0.01340    0.00235
MOLE    2
C7    1    0.782236    0.786901    0.469803    11.00000    0.01758    0.02384 =
         0.02516   -0.00424    0.00626   -0.00273
AFIX  23
H7A   2    0.880741    0.869859    0.490801    11.00000   -1.20000
H7B   2    0.760000    0.758296    0.561651    11.00000   -1.20000
AFIX   0
C8    1    0.623407    0.874523    0.372276    11.00000    0.02101    0.01803 =
         0.02672    0.00112    0.01110   -0.00362
AFIX  23
H8A   2    0.625710    0.999911    0.397071    11.00000   -1.20000
H8B   2    0.626634    0.865420    0.271976    11.00000   -1.20000
AFIX   0
C9    1    0.302351    0.863365    0.269479    11.00000    0.02441    0.02425 =
         0.01914    0.00424    0.00223    0.00313
AFIX  23
H9A   2    0.317407    0.989683    0.255689    11.00000   -1.20000
H9B   2    0.292966    0.803458    0.177679    11.00000   -1.20000
AFIX   0
C10   1    0.139427    0.834455    0.309994    11.00000    0.01950    0.02253 =
         0.02725   -0.00483    0.00495    0.00442
AFIX  23
H10A  2    0.145768    0.897747    0.399771    11.00000   -1.20000
H10B  2    0.037945    0.878621    0.233410    11.00000   -1.20000
AFIX   0
N1    3    0.457004    0.795272    0.383189    11.00000    0.01616    0.01513 =
         0.02009    0.00059    0.00699   -0.00090
O2    4    0.830238    0.631953    0.411332    11.00000    0.01865    0.01955 =
         0.03559   -0.00327    0.01040   -0.00227
O3    4    0.121575    0.653623    0.329389    11.00000    0.02854    0.02314 =
         0.07217   -0.00676    0.03055   -0.00089
AFIX 147
H3    2    0.034142    0.635674    0.357507    11.00000   -1.50000
AFIX   0
H1A   2    0.449454    0.828803    0.476791    11.00000    0.01653
H2    2    0.752284    0.556666    0.395692    11.00000    0.03823
H1B   2    0.473204    0.676103    0.379071    11.00000    0.01215
HKLF    4
REM  8m_alv20_0a in P2(1)
REM R1 =  0.0183 for   2638 Fo > 4sig(Fo)  and  0.0199 for all   2784 data
REM    149 parameters refined using      1 restraints
END
WGHT      0.0250      0.0000
REM Highest difference peak  0.172,  deepest hole -0.276,  1-sigma level  0.047
Q1    1   0.1916  0.3673  0.1228  11.00000  0.05    0.17
Q2    1   0.5201  0.2465  0.0868  11.00000  0.05    0.17
Q3    1   0.5033  0.4282  0.2652  11.00000  0.05    0.16
Q4    1   0.7381  0.2382  0.1827  11.00000  0.05    0.15
Q5    1   0.6038  1.1131  0.3940  11.00000  0.05    0.15
;
data_I
_audit_creation_method     SHELXL97
_chemical_name_systematic     'bis(2-hydroxyethyl)ammonium 2-bromophenolate'
_chemical_name_common     'bis(2-hydroxyethyl)ammonium 2-bromophenolate'
_chemical_formula_moiety     'C4 H12 N O2 +, C6 H4 Br O -'
_chemical_formula_sum     'C10 H16 Br N O3'
_chemical_formula_iupac     'C4 H12 N O2 +, C6 H4 Br O -'
_chemical_formula_weight     278.15
_chemical_melting_point     ?
_symmetry_cell_setting     monoclinic
_symmetry_space_group_name_H-M     'P 21'
_symmetry_space_group_name_Hall     'P 2yb'
loop_
    _symmetry_equiv_pos_as_xyz
    'x, y, z'
    '-x, y+1/2, -z'
_cell_length_a     8.05920(10)
_cell_length_b     7.66530(10)
_cell_length_c     9.7659(2)
_cell_angle_alpha     90.00
_cell_angle_beta     107.2500(10)
_cell_angle_gamma     90.00
_cell_volume     576.164(16)
_cell_formula_units_Z     2
_cell_measurement_reflns_used     8333
_cell_measurement_theta_min     2.18
_cell_measurement_theta_max     28.22
_cell_measurement_temperature     173(2)
_exptl_crystal_description     needle
_exptl_crystal_colour     colourless
_exptl_crystal_size_max     0.48
_exptl_crystal_size_mid     0.21
_exptl_crystal_size_min     0.20
_exptl_crystal_density_diffrn     1.603
_exptl_crystal_density_meas     ?
_exptl_crystal_density_method     'not measured'
_exptl_crystal_F_000     284
_exptl_absorpt_coefficient_mu     3.555
_exptl_absorpt_correction_type     gaussian
_exptl_absorpt_process_details     '(XPREP; Bruker, 2005)'
_exptl_absorpt_correction_T_min     0.2802
_exptl_absorpt_correction_T_max     0.5366
_exptl_special_details     ?
_diffrn_ambient_temperature     173(2)
_diffrn_radiation_type     MoK\a
_diffrn_radiation_wavelength     0.71073
_diffrn_radiation_source     'fine-focus sealed tube'
_diffrn_radiation_monochromator     graphite
_diffrn_measurement_device_type     'Bruker APEXII CCD'
_diffrn_measurement_method     '\f and \w scans'
_diffrn_detector_area_resol_mean     ?
_diffrn_reflns_number     11689
_diffrn_reflns_av_R_equivalents     0.0329
_diffrn_reflns_av_sigmaI/netI     0.0234
_diffrn_reflns_theta_min     2.18
_diffrn_reflns_theta_max     27.99
_diffrn_reflns_theta_full     27.99
_diffrn_measured_fraction_theta_max     1.000
_diffrn_measured_fraction_theta_full     1.000
_diffrn_reflns_limit_h_min     -10
_diffrn_reflns_limit_h_max     10
_diffrn_reflns_limit_k_min     -10
_diffrn_reflns_limit_k_max     10
_diffrn_reflns_limit_l_min     -12
_diffrn_reflns_limit_l_max     12
_diffrn_standards_number     ?
_diffrn_standards_interval_count     ?
_diffrn_standards_interval_time     ?
_diffrn_standards_decay_%     ?
_refine_special_details     ?
_reflns_number_total     2784
_reflns_number_gt     2638
_reflns_threshold_expression     I>2\s(I)
_refine_ls_structure_factor_coef     Fsqd
_refine_ls_matrix_type     full
_refine_ls_R_factor_all     0.0199
_refine_ls_R_factor_gt     0.0183
_refine_ls_wR_factor_gt     0.0417
_refine_ls_wR_factor_ref     0.0421
_refine_ls_goodness_of_fit_ref     1.045
_refine_ls_restrained_S_all     1.045
_refine_ls_number_reflns     2784
_refine_ls_number_parameters     149
_refine_ls_number_restraints     1
_refine_ls_number_constraints     0
_refine_ls_hydrogen_treatment     mixed
_refine_ls_weighting_scheme     calc
_refine_ls_weighting_details
                 'calc w=1/[\s^2^(Fo^2^)+(0.0250P)^2^] where P=(Fo^2^+2Fc^2^)/3'
_atom_sites_solution_hydrogens     geom
_atom_sites_solution_primary     direct
_atom_sites_solution_secondary     difmap
_refine_ls_shift/su_max     0.001
_refine_ls_shift/su_mean     0.000
_refine_diff_density_max     0.172
_refine_diff_density_min     -0.276
_refine_ls_extinction_method     none
_refine_ls_extinction_coef     ?
_refine_ls_abs_structure_details     'Flack (1983), 1290 Friedel pairs'
_refine_ls_abs_structure_Flack     -0.012(5)
loop_
    _atom_type_symbol
    _atom_type_description
    _atom_type_scat_dispersion_real
    _atom_type_scat_dispersion_imag
    _atom_type_scat_source
    'C' 'C' 0.0033 0.0016
                         'International Tables Vol C Tables 4.2.6.8 and 6.1.1.4'
    'H' 'H' 0.0000 0.0000
                         'International Tables Vol C Tables 4.2.6.8 and 6.1.1.4'
    'N' 'N' 0.0061 0.0033
                         'International Tables Vol C Tables 4.2.6.8 and 6.1.1.4'
    'O' 'O' 0.0106 0.0060
                         'International Tables Vol C Tables 4.2.6.8 and 6.1.1.4'
    'Br' 'Br' -0.2901 2.4595
                         'International Tables Vol C Tables 4.2.6.8 and 6.1.1.4'
_computing_data_collection     'APEX2 (Bruker, 2005)'
_computing_cell_refinement     'SAINT-NT (Bruker, 2005)'
_computing_data_reduction     'SAINT-NT (Bruker, 2005)'
_computing_structure_solution     'SHELXS97 (Sheldrick, 2008)'
_computing_structure_refinement     'SHELXL97 (Sheldrick, 2008)'
_computing_molecular_graphics     'PLATON (Spek, 2009)'
_computing_publication_material
                                'WinGX (Farrugia, 1999) and PLATON (Spek, 2009)'
loop_
    _atom_site_type_symbol
    _atom_site_label
    _atom_site_fract_x
    _atom_site_fract_y
    _atom_site_fract_z
    _atom_site_U_iso_or_equiv
    _atom_site_adp_type
    _atom_site_calc_flag
    _atom_site_refinement_flags
    _atom_site_occupancy
    _atom_site_symmetry_multiplicity
    _atom_site_disorder_assembly
    _atom_site_disorder_group
    C C1 0.4737(2) 0.35547(19) 0.23985(15) 0.0163(3) Uani d . 1 1 . .
    C C2 0.2924(2) 0.3582(2) 0.17355(16) 0.0204(3) Uani d . 1 1 . .
    H H2A 0.2208 0.4246 0.2157 0.025 Uiso calc R 1 1 . .
    C C3 0.2168(2) 0.2669(3) 0.04897(18) 0.0278(4) Uani d . 1 1 . .
    H H3A 0.0942 0.2709 0.0076 0.033 Uiso calc R 1 1 . .
    C C4 0.3155(3) 0.1699(2) -0.01670(18) 0.0299(4) Uani d . 1 1 . .
    H H4 0.2619 0.1080 -0.1028 0.036 Uiso calc R 1 1 . .
    C C5 0.4937(3) 0.1639(2) 0.04447(18) 0.0263(4) Uani d . 1 1 . .
    H H5 0.5637 0.0972 0.0009 0.032 Uiso calc R 1 1 . .
    C C6 0.56985(19) 0.2557(3) 0.16984(15) 0.0191(3) Uani d . 1 1 . .
    O O1 0.54554(14) 0.44173(13) 0.36173(11) 0.0181(2) Uani d . 1 1 . .
    Br Br1 0.815421(18) 0.24105(3) 0.250455(16) 0.02891(5) Uani d . 1 1 . .
    C C7 0.7822(2) 0.7869(2) 0.46980(18) 0.0222(4) Uani d . 1 1 . .
    H H7A 0.8807 0.8699 0.4908 0.027 Uiso calc R 1 1 . .
    H H7B 0.7600 0.7583 0.5617 0.027 Uiso calc R 1 1 . .
    C C8 0.6234(2) 0.8745(2) 0.37228(18) 0.0210(3) Uani d . 1 1 . .
    H H8A 0.6257 0.9999 0.3971 0.025 Uiso calc R 1 1 . .
    H H8B 0.6266 0.8654 0.2720 0.025 Uiso calc R 1 1 . .
    C C9 0.3024(2) 0.8634(2) 0.26948(17) 0.0235(4) Uani d . 1 1 . .
    H H9A 0.3174 0.9897 0.2557 0.028 Uiso calc R 1 1 . .
    H H9B 0.2930 0.8035 0.1777 0.028 Uiso calc R 1 1 . .
    C C10 0.1394(3) 0.8345(3) 0.3100(2) 0.0235(4) Uani d . 1 1 . .
    H H10A 0.1458 0.8977 0.3998 0.028 Uiso calc R 1 1 . .
    H H10B 0.0379 0.8786 0.2334 0.028 Uiso calc R 1 1 . .
    N N1 0.4570(2) 0.7953(2) 0.38319(17) 0.0168(3) Uani d . 1 1 . .
    O O2 0.83024(16) 0.63195(16) 0.41133(14) 0.0241(3) Uani d . 1 1 . .
    O O3 0.1216(2) 0.65362(19) 0.3294(2) 0.0379(4) Uani d . 1 1 . .
    H H3 0.0341 0.6357 0.3575 0.057 Uiso calc R 1 1 . .
    H H1A 0.449(2) 0.829(2) 0.4768(19) 0.017(4) Uiso d . 1 1 . .
    H H2 0.752(3) 0.557(3) 0.396(2) 0.038(6) Uiso d . 1 1 . .
    H H1B 0.473(3) 0.676(3) 0.3791(19) 0.012(5) Uiso d . 1 1 . .
loop_
    _atom_site_aniso_label
    _atom_site_aniso_U_11
    _atom_site_aniso_U_22
    _atom_site_aniso_U_33
    _atom_site_aniso_U_12
    _atom_site_aniso_U_13
    _atom_site_aniso_U_23
    C1 0.0227(8) 0.0118(7) 0.0152(7) -0.0009(6) 0.0069(6) 0.0028(5)
    C2 0.0243(9) 0.0182(7) 0.0196(8) 0.0012(6) 0.0077(6) 0.0030(6)
    C3 0.0265(8) 0.0303(12) 0.0213(7) 0.0000(8) -0.0008(6) 0.0043(7)
    C4 0.0424(11) 0.0284(8) 0.0144(8) -0.0062(8) 0.0016(8) -0.0026(7)
    C5 0.0398(11) 0.0213(8) 0.0217(9) 0.0017(7) 0.0150(8) -0.0010(7)
    C6 0.0211(6) 0.0157(8) 0.0219(7) -0.0016(8) 0.0087(5) 0.0026(8)
    O1 0.0192(6) 0.0182(5) 0.0170(5) -0.0016(4) 0.0055(4) -0.0027(4)
    Br1 0.02163(8) 0.02397(8) 0.04356(10) 0.00235(9) 0.01340(6) -0.00094(11)
    C7 0.0176(8) 0.0238(10) 0.0252(8) -0.0027(6) 0.0063(6) -0.0042(6)
    C8 0.0210(8) 0.0180(7) 0.0267(8) -0.0036(6) 0.0111(7) 0.0011(6)
    C9 0.0244(9) 0.0243(8) 0.0191(8) 0.0031(7) 0.0022(7) 0.0042(6)
    C10 0.0195(10) 0.0225(9) 0.0273(10) 0.0044(7) 0.0050(8) -0.0048(8)
    N1 0.0162(7) 0.0151(6) 0.0201(7) -0.0009(4) 0.0070(5) 0.0006(4)
    O2 0.0187(6) 0.0195(6) 0.0356(7) -0.0023(5) 0.0104(5) -0.0033(5)
    O3 0.0285(9) 0.0231(8) 0.0722(12) -0.0009(6) 0.0306(8) -0.0068(7)
_geom_special_details     ?
loop_
    _geom_bond_atom_site_label_1
    _geom_bond_atom_site_label_2
    _geom_bond_site_symmetry_2
    _geom_bond_distance
    _geom_bond_publ_flag
    C1 O1 . 1.3344(18) ?
    C1 C6 . 1.403(2) ?
    C1 C2 . 1.411(2) ?
    C2 C3 . 1.379(2) ?
    C2 H2A . 0.9500 ?
    C3 C4 . 1.378(3) ?
    C3 H3A . 0.9500 ?
    C4 C5 . 1.383(3) ?
    C4 H4 . 0.9500 ?
    C5 C6 . 1.388(2) ?
    C5 H5 . 0.9500 ?
    C6 Br1 . 1.9041(15) ?
    C7 O2 . 1.4204(19) ?
    C7 C8 . 1.508(2) ?
    C7 H7A . 0.9900 ?
    C7 H7B . 0.9900 ?
    C8 N1 . 1.505(2) ?
    C8 H8A . 0.9900 ?
    C8 H8B . 0.9900 ?
    C9 C10 . 1.496(3) ?
    C9 N1 . 1.496(2) ?
    C9 H9A . 0.9900 ?
    C9 H9B . 0.9900 ?
    C10 O3 . 1.412(2) ?
    C10 H10A . 0.9900 ?
    C10 H10B . 0.9900 ?
    N1 H1A . 0.969(18) ?
    N1 H1B . 0.93(2) ?
    O2 H2 . 0.83(2) ?
    O3 H3 . 0.8400 ?
loop_
    _geom_angle_atom_site_label_1
    _geom_angle_atom_site_label_2
    _geom_angle_atom_site_label_3
    _geom_angle_site_symmetry_1
    _geom_angle_site_symmetry_3
    _geom_angle
    _geom_angle_publ_flag
    O1 C1 C6 . . 123.26(14) ?
    O1 C1 C2 . . 121.22(14) ?
    C6 C1 C2 . . 115.53(14) ?
    C3 C2 C1 . . 121.58(16) ?
    C3 C2 H2A . . 119.2 ?
    C1 C2 H2A . . 119.2 ?
    C4 C3 C2 . . 121.27(17) ?
    C4 C3 H3A . . 119.4 ?
    C2 C3 H3A . . 119.4 ?
    C3 C4 C5 . . 119.06(16) ?
    C3 C4 H4 . . 120.5 ?
    C5 C4 H4 . . 120.5 ?
    C4 C5 C6 . . 119.67(16) ?
    C4 C5 H5 . . 120.2 ?
    C6 C5 H5 . . 120.2 ?
    C5 C6 C1 . . 122.89(15) ?
    C5 C6 Br1 . . 117.92(13) ?
    C1 C6 Br1 . . 119.19(12) ?
    O2 C7 C8 . . 113.57(13) ?
    O2 C7 H7A . . 108.9 ?
    C8 C7 H7A . . 108.9 ?
    O2 C7 H7B . . 108.9 ?
    C8 C7 H7B . . 108.9 ?
    H7A C7 H7B . . 107.7 ?
    N1 C8 C7 . . 112.52(13) ?
    N1 C8 H8A . . 109.1 ?
    C7 C8 H8A . . 109.1 ?
    N1 C8 H8B . . 109.1 ?
    C7 C8 H8B . . 109.1 ?
    H8A C8 H8B . . 107.8 ?
    C10 C9 N1 . . 110.82(14) ?
    C10 C9 H9A . . 109.5 ?
    N1 C9 H9A . . 109.5 ?
    C10 C9 H9B . . 109.5 ?
    N1 C9 H9B . . 109.5 ?
    H9A C9 H9B . . 108.1 ?
    O3 C10 C9 . . 108.25(17) ?
    O3 C10 H10A . . 110.0 ?
    C9 C10 H10A . . 110.0 ?
    O3 C10 H10B . . 110.0 ?
    C9 C10 H10B . . 110.0 ?
    H10A C10 H10B . . 108.4 ?
    C9 N1 C8 . . 111.74(13) ?
    C9 N1 H1A . . 109.6(10) ?
    C8 N1 H1A . . 105.5(10) ?
    C9 N1 H1B . . 114.2(12) ?
    C8 N1 H1B . . 104.8(14) ?
    H1A N1 H1B . . 110.6(16) ?
    C7 O2 H2 . . 111.9(16) ?
    C10 O3 H3 . . 109.5 ?
loop_
    _geom_torsion_atom_site_label_1
    _geom_torsion_atom_site_label_2
    _geom_torsion_atom_site_label_3
    _geom_torsion_atom_site_label_4
    _geom_torsion_site_symmetry_1
    _geom_torsion_site_symmetry_2
    _geom_torsion_site_symmetry_3
    _geom_torsion_site_symmetry_4
    _geom_torsion
    _geom_torsion_publ_flag
    O1 C1 C2 C3 . . . . -178.80(15) ?
    C6 C1 C2 C3 . . . . 0.6(2) ?
    C1 C2 C3 C4 . . . . -0.5(3) ?
    C2 C3 C4 C5 . . . . 0.3(3) ?
    C3 C4 C5 C6 . . . . -0.3(3) ?
    C4 C5 C6 C1 . . . . 0.4(3) ?
    C4 C5 C6 Br1 . . . . 179.38(13) ?
    O1 C1 C6 C5 . . . . 178.81(15) ?
    C2 C1 C6 C5 . . . . -0.6(2) ?
    O1 C1 C6 Br1 . . . . -0.1(2) ?
    C2 C1 C6 Br1 . . . . -179.51(11) ?
    O2 C7 C8 N1 . . . . 82.70(18) ?
    N1 C9 C10 O3 . . . . -59.0(2) ?
    C10 C9 N1 C8 . . . . -160.34(16) ?
    C7 C8 N1 C9 . . . . -170.68(14) ?
loop_
    _geom_hbond_atom_site_label_D
    _geom_hbond_atom_site_label_H
    _geom_hbond_atom_site_label_A
    _geom_hbond_site_symmetry_A
    _geom_hbond_distance_DH
    _geom_hbond_distance_HA
    _geom_hbond_distance_DA
    _geom_hbond_angle_DHA
    _geom_hbond_publ_flag
    O2 H2 O1 . 0.83(2) 1.83(2) 2.6393(16) 165(2) yes
    O3 H3 O2 1_455 0.84 1.87 2.7010(18) 171.0 yes
    N1 H1A O1 2_656 0.969(18) 1.789(19) 2.738(2) 165.7(16) yes
    N1 H1B O1 . 0.93(2) 1.91(2) 2.8259(19) 169(2) yes
    O2 H2 Br1 . 0.83(2) 2.92(2) 3.3690(13) 115.6(18) no
