# Supplementary material for: Bis­(2-hy­droxy­eth­yl)ammonium 2-bromo­phenolate
Source: Acta Crystallogr Sect E Struct Rep Online. 2012 Aug 1;68(Pt 9):o2610. doi: 10.1107/S1600536812033752 (PMC3435641; doi:10.1107/S1600536812033752)
Supplement: Supplementary file 2 [file e-68-o2610-Isup2.hkl]

#
# h,k,l, Fc-squared, Fo-squared, sigma(Fo-squared) and status flag
#
data_I
_shelx_title ' 8m_alv20_0a in P2(1)'
_shelx_refln_list_code          4
_shelx_F_calc_maximum      112.60
_exptl_crystal_F_000       284.00
_reflns_d_resolution_high  0.7571
 
loop_
 _symmetry_equiv_pos_as_xyz
 'x, y, z'
 '-x, y+1/2, -z'
 
_cell_length_a     8.0592
_cell_length_b     7.6653
_cell_length_c     9.7659
_cell_angle_alpha  90.000
_cell_angle_beta  107.250
_cell_angle_gamma  90.000
 
_shelx_F_squared_multiplier     1.000
 
loop_
 _refln_index_h
 _refln_index_k
 _refln_index_l
 _refln_F_squared_calc
 _refln_F_squared_meas
 _refln_F_squared_sigma
 _refln_observed_status
   0 -10   0      389.55      408.84     17.35 o
   1 -10   0       68.98       66.37      5.77 o
   1  -9   0      267.69      282.73      7.13 o
   2  -9   0      145.20      146.59      6.08 o
   3  -9   0       40.39       39.71      4.22 o
   4  -9   0      159.36      163.06      6.78 o
   0  -8   0      568.83      572.23     20.89 o
   1  -8   0       81.76       80.76      3.49 o
   2  -8   0      330.98      339.77      6.55 o
   3  -8   0      180.60      182.94      6.06 o
   4  -8   0       24.27       26.54      3.83 o
   5  -8   0      223.79      229.21      8.42 o
   6  -8   0      140.15      139.21      7.85 o
   1  -7   0      439.08      439.52      5.65 o
   2  -7   0      385.77      382.78      5.39 o
   3  -7   0      322.63      326.58      8.19 o
   4  -7   0      271.84      270.98      6.72 o
   5  -7   0      127.40      128.52      6.43 o
   6  -7   0      276.89      272.29      8.84 o
   7  -7   0      198.05      200.33      8.66 o
   0  -6   0      301.70      280.16      7.65 o
   1  -6   0      100.57       85.34      9.65 o
   2  -6   0      428.44      444.11      6.32 o
   3  -6   0      495.56      500.76      9.38 o
   4  -6   0        4.75        4.58      2.04 o
   5  -6   0      867.16      879.39     20.34 o
   6  -6   0       90.86       86.99      5.59 o
   7  -6   0       34.11       37.21      4.66 o
   8  -6   0      266.91      275.64     12.64 o
   1  -5   0     1330.36     1348.54     12.52 o
   2  -5   0      412.69      409.73      5.54 o
   3  -5   0      168.16      173.75      3.35 o
   4  -5   0     1385.19     1403.91     18.55 o
   5  -5   0       51.90       47.34      3.30 o
   6  -5   0      216.95      214.94      5.96 o
   7  -5   0      699.29      705.42     15.66 o
   8  -5   0        5.12        7.30      4.14 o
   0  -4   0      386.23      342.13      7.35 o
   1  -4   0      193.34      186.41      2.04 o
   2  -4   0      508.02      494.74      5.41 o
   3  -4   0     1204.98     1210.93      9.47 o
   4  -4   0       48.50       52.27      2.01 o
   5  -4   0     1323.29     1358.19     13.10 o
   6  -4   0      143.84      146.44      4.88 o
   7  -4   0       94.04       97.14      4.97 o
   8  -4   0      440.38      453.75      8.74 o
   9  -4   0       10.58       10.26      5.76 o
   1  -3   0     1985.53     1962.79     21.36 o
   2  -3   0      649.88      626.65      3.83 o
   3  -3   0       24.91       23.26      1.05 o
   4  -3   0     1594.93     1622.65     12.00 o
   5  -3   0      355.09      293.47     53.26 o
   6  -3   0      293.79      284.78      6.62 o
   7  -3   0      524.43      530.92      9.35 o
   8  -3   0       88.61       99.02      6.52 o
   9  -3   0      152.57      157.48      7.97 o
   0  -2   0    12050.98    10462.29    215.94 o
   1  -2   0     1449.53     1551.49      9.11 o
   2  -2   0     1884.35     1978.71     12.06 o
   3  -2   0     3622.51     3760.12     37.48 o
   4  -2   0       72.55       76.92      2.14 o
   5  -2   0     1029.92     1043.45      9.55 o
   6  -2   0      599.60      604.35      6.01 o
   7  -2   0       60.55       62.07      3.64 o
   8  -2   0      465.34      470.78      9.97 o
   9  -2   0       39.98       46.15      5.21 o
   1  -1   0     1236.69     1259.90      8.74 o
   2  -1   0     1790.70     1762.58     34.20 o
   3  -1   0      291.95      323.03      2.99 o
   4  -1   0     2101.29     2105.76     23.60 o
   5  -1   0      201.08      204.91      3.28 o
   6  -1   0      125.08      126.98      3.13 o
   7  -1   0      640.76      641.70     10.15 o
   8  -1   0       35.76       28.57      3.91 o
   9  -1   0      163.89      155.14      7.42 o
  10  -1   0       65.43       67.47      5.96 o
   1   0   0      524.74      556.54      4.48 o
   2   0   0     1919.08     1957.24     20.01 o
   3   0   0     7431.50     7376.55     90.98 o
   4   0   0        0.90        1.86      0.71 o
   5   0   0      614.84      606.22      8.48 o
   6   0   0     1015.39     1038.97     17.39 o
   7   0   0        1.24        2.02      2.73 o
   8   0   0      650.79      657.63     13.75 o
   9   0   0       30.39       37.74      4.56 o
  10   0   0       54.92       66.24      7.69 o
   1   1   0     1360.17     1375.39     21.28 o
   2   1   0     1790.25     1776.66     15.42 o
   3   1   0      281.35      292.27     12.05 o
   4   1   0     2242.66     2227.35     25.57 o
   5   1   0      179.94      184.38      3.78 o
   6   1   0       45.52       47.10      2.62 o
   7   1   0      768.75      773.15     12.63 o
   8   1   0       37.69       38.33      4.30 o
   9   1   0      167.56      159.00      7.21 o
  10   1   0       64.91       64.16      7.72 o
   0   2   0    12678.15     9579.89    533.40 o
   1   2   0     1224.94     1304.28     21.95 o
   2   2   0     1856.60     1978.18     31.25 o
   3   2   0     3493.67     3529.37     39.80 o
   4   2   0       62.28       63.80      2.32 o
   5   2   0     1016.78      991.39      8.76 o
   6   2   0      544.10      536.80      6.58 o
   7   2   0       54.77       54.47      3.08 o
   8   2   0      482.77      497.80     14.60 o
   9   2   0       27.80       23.28      6.21 o
   1   3   0     1995.42     1948.01     38.98 o
   2   3   0      633.61      603.43      8.05 o
   3   3   0       36.12       32.98      1.51 o
   4   3   0     1606.26     1652.32     32.80 o
   5   3   0      399.82      394.76      8.65 o
   6   3   0      265.13      260.47      5.87 o
   7   3   0      613.69      606.88     12.15 o
   8   3   0       97.00       99.68      6.04 o
   9   3   0      166.44      149.94      9.95 o
   0   4   0      295.18      244.33      4.14 o
   1   4   0      205.21      194.21      4.92 o
   2   4   0      588.79      568.46      6.64 o
   3   4   0     1200.63     1195.21     17.11 o
   4   4   0       45.77       47.14      1.98 o
   5   4   0     1410.30     1397.96     14.00 o
   6   4   0       95.17       88.06      4.33 o
   7   4   0       99.12       98.54      4.96 o
   8   4   0      448.75      427.73     13.08 o
   9   4   0        0.62       -1.90      5.66 o
   1   5   0     1306.85     1282.30     26.96 o
   2   5   0      245.17      229.98      3.92 o
   3   5   0      117.61      120.81      3.15 o
   4   5   0     1386.97     1395.16     10.74 o
   5   5   0       38.48       37.28      2.55 o
   6   5   0      166.94      156.85      5.43 o
   7   5   0      729.85      708.45     11.85 o
   8   5   0        5.77        8.68      3.55 o
   0   6   0      370.54      324.97      5.65 o
   1   6   0      109.74      107.91      4.05 o
   2   6   0      400.51      394.77      9.67 o
   3   6   0      680.76      668.56      8.84 o
   4   6   0        2.95        1.98      1.50 o
   5   6   0      968.56      941.20     23.78 o
   6   6   0       63.07       63.30      4.21 o
   7   6   0       37.63       38.60      5.14 o
   8   6   0      303.00      300.09     10.00 o
   1   7   0      395.08      388.41     10.20 o
   2   7   0      296.51      285.95      5.24 o
   3   7   0      287.35      283.92      5.95 o
   4   7   0      264.64      268.94      4.28 o
   5   7   0       95.00       95.50      5.96 o
   6   7   0      231.09      225.46      8.42 o
   7   7   0      204.08      197.82      8.80 o
   0   8   0      655.80      643.21      7.06 o
   1   8   0       86.06       84.17      3.65 o
   2   8   0      349.48      357.13      6.28 o
   3   8   0      212.23      224.07      6.93 o
   4   8   0       23.38       25.42      4.35 o
   5   8   0      257.34      250.90      7.58 o
   6   8   0      136.25      131.07      8.72 o
   1   9   0      228.49      236.56      7.75 o
   2   9   0      160.96      160.52      6.12 o
   3   9   0       38.92       36.40      3.98 o
   4   9   0      135.40      143.68      6.52 o
   0  10   0      479.55      482.77     14.31 o
   1  10   0       49.21       41.44      4.53 o
  -1 -10   1      169.28      184.75     10.32 o
   0 -10   1       18.93       19.46      4.16 o
   1 -10   1       98.07      107.66      6.21 o
  -4  -9   1        6.03        2.11      4.73 o
  -3  -9   1      186.27      209.02      7.92 o
  -2  -9   1       51.19       35.18     11.93 o
  -1  -9   1        1.06       -0.20      2.38 o
   0  -9   1      408.01      404.77      9.89 o
   1  -9   1        0.14       -0.99      2.95 o
   2  -9   1       36.32       38.93      4.15 o
   3  -9   1      314.45      321.79      8.23 o
   4  -9   1       37.61       39.69      4.65 o
  -6  -8   1      270.81      272.99     24.76 o
  -5  -8   1      114.03      110.33      8.68 o
  -4  -8   1      589.39      600.53     43.86 o
  -3  -8   1        1.12        2.24      2.48 o
  -2  -8   1      238.35      240.09      5.34 o
  -1  -8   1      377.49      389.19      6.45 o
   0  -8   1        0.81       -0.36      2.24 o
   1  -8   1      255.01      252.62      5.03 o
   2  -8   1      313.60      300.89      7.22 o
   3  -8   1       17.85       21.10      3.48 o
   4  -8   1      285.04      289.93      7.63 o
   5  -8   1       75.87       80.06      5.28 o
  -7  -7   1       15.01       19.70      5.72 o
  -6  -7   1       59.71       68.89      6.51 o
  -5  -7   1      259.51      262.86      7.31 o
  -4  -7   1       38.44       42.62      3.13 o
  -3  -7   1      346.84      325.33     22.03 o
  -2  -7   1      461.00      470.78      7.23 o
  -1  -7   1      268.03      261.23      4.57 o
   0  -7   1      842.16      859.33     14.03 o
   1  -7   1       95.59       95.91      3.37 o
   2  -7   1      128.00      131.04      4.20 o
   3  -7   1     1091.71     1079.30     16.70 o
   4  -7   1        6.57        7.18      3.07 o
   5  -7   1      196.12      201.74      6.75 o
   6  -7   1      237.99      233.44      8.59 o
   7  -7   1        9.79        9.70      4.56 o
  -8  -6   1       10.40       11.71      5.63 o
  -7  -6   1      219.60      218.65      9.94 o
  -6  -6   1      115.12      128.29      5.31 o
  -5  -6   1      194.77      193.30      7.07 o
  -4  -6   1      653.13      669.39      9.81 o
  -3  -6   1       49.57       31.81      7.32 o
  -2  -6   1      559.59      569.10      8.41 o
  -1  -6   1      805.47      807.37      9.21 o
   0  -6   1       84.87       89.17      2.72 o
   1  -6   1     1557.68     1572.66     17.15 o
   2  -6   1      382.25      394.50      9.38 o
   3  -6   1       90.34       88.15      3.42 o
   4  -6   1      861.23      833.32     10.14 o
   5  -6   1       53.29       52.81      4.06 o
   6  -6   1      149.47      143.32      6.87 o
   7  -6   1      261.67      270.93      9.07 o
  -9  -5   1       32.96       34.34      6.74 o
  -8  -5   1      308.51      219.92    100.97 o
  -7  -5   1        9.47        3.76      3.02 o
  -6  -5   1      187.60      146.21     41.45 o
  -5  -5   1      695.16      538.72    145.80 o
  -4  -5   1       40.55       24.99      7.65 o
  -3  -5   1     1418.59     1422.44     10.59 o
  -2  -5   1      719.27      737.69      8.19 o
  -1  -5   1      330.59      332.97      4.96 o
   0  -5   1     3122.80     3148.70     20.86 o
   1  -5   1      304.88      308.66      3.95 o
   2  -5   1      438.55      439.84      8.87 o
   3  -5   1     1450.70     1468.87     23.82 o
   4  -5   1      362.98      367.18      5.52 o
   5  -5   1      558.86      564.42      8.31 o
   6  -5   1      411.87      390.66      9.69 o
   7  -5   1        6.27        5.98      3.83 o
   8  -5   1      269.77      292.40      9.77 o
  -9  -4   1      155.19      164.07      8.18 o
  -8  -4   1       12.19       12.53      4.02 o
  -7  -4   1      701.23      696.20     12.03 o
  -6  -4   1       20.06       19.93      2.81 o
  -5  -4   1      272.92      283.09      3.95 o
  -4  -4   1      806.27      842.34      6.94 o
  -3  -4   1        6.45        8.25      0.99 o
  -2  -4   1     1054.17      986.80     37.70 o
  -1  -4   1     1811.68     1860.97     10.85 o
   0  -4   1      107.49      117.49      2.89 o
   1  -4   1     3053.22     3159.03     28.41 o
   2  -4   1      542.44      530.72      9.25 o
   3  -4   1      177.16      185.22      2.68 o
   4  -4   1     1473.24     1478.70     17.27 o
   5  -4   1        6.91        8.79      1.68 o
   6  -4   1       12.81       12.49      2.75 o
   7  -4   1      564.03      578.51     10.80 o
   8  -4   1       15.86       20.03      4.49 o
   9  -4   1      164.43      165.44     10.98 o
  -9  -3   1      139.01      135.08      7.54 o
  -8  -3   1      415.21      428.85      9.92 o
  -7  -3   1       28.49       32.41      3.82 o
  -6  -3   1      343.37      349.38      5.27 o
  -5  -3   1     1708.83     1692.31      9.56 o
  -4  -3   1      160.55      165.85      2.61 o
  -3  -3   1     1220.18     1243.80      6.43 o
  -2  -3   1     2028.03     2087.04     13.41 o
  -1  -3   1      729.41      773.76      4.57 o
   0  -3   1     3041.31     3060.00     23.61 o
   1  -3   1      956.37      979.98     11.05 o
   2  -3   1     1298.59     1335.63     11.38 o
   3  -3   1     1083.19     1066.81      6.92 o
   4  -3   1      182.88      189.07      3.34 o
   5  -3   1      805.03      798.96      7.13 o
   6  -3   1      560.22      561.15      7.81 o
   7  -3   1       41.36       48.99      3.60 o
   8  -3   1      329.01      336.24     11.97 o
   9  -3   1       69.62       65.31      7.69 o
 -10  -2   1      142.89      154.30      9.98 o
  -9  -2   1      421.04      429.83     10.26 o
  -8  -2   1       67.70       64.68      5.11 o
  -7  -2   1      848.66      885.91     13.59 o
  -6  -2   1      731.33      717.55      7.25 o
  -5  -2   1      333.14      315.84      4.82 o
  -4  -2   1     1783.91     1800.56     15.00 o
  -3  -2   1     1113.48     1181.02     10.98 o
  -2  -2   1     1164.35     1130.46      7.31 o
  -1  -2   1     6132.13     5863.92     94.98 o
   0  -2   1      398.68      435.40      2.53 o
   1  -2   1      983.30      968.53      9.09 o
   2  -2   1     1649.75     1755.95     12.11 o
   3  -2   1      418.58      456.36      3.55 o
   4  -2   1     1086.32     1076.01      9.93 o
   5  -2   1      402.06      414.49      6.59 o
   6  -2   1      572.82      546.19     15.36 o
   7  -2   1      495.25      519.46      7.79 o
   8  -2   1       40.26       39.64      4.61 o
   9  -2   1      277.45      291.31      9.28 o
 -10  -1   1       77.31       81.16      8.09 o
  -9  -1   1      147.78      158.43      7.07 o
  -8  -1   1      534.90      533.54      9.89 o
  -7  -1   1      184.80      180.00      5.28 o
  -6  -1   1     1105.25     1102.62     12.65 o
  -5  -1   1     1180.28     1152.72     10.49 o
  -4  -1   1      393.75      414.05      6.23 o
  -3  -1   1     2737.33     2766.81     24.52 o
  -2  -1   1      631.17      639.37      6.14 o
  -1  -1   1      144.14      177.59      2.15 o
   0  -1   1     1867.40     1952.24     20.90 o
   1  -1   1       88.70       81.93      1.03 o
   2  -1   1     1198.44     1236.31     15.53 o
   3  -1   1     1512.20     1624.29     19.13 o
   4  -1   1      299.61      344.03      6.97 o
   5  -1   1     1406.12     1456.57     23.53 o
   6  -1   1      145.32      152.14      3.51 o
   7  -1   1       95.40       90.59      5.42 o
   8  -1   1      657.68      632.54     12.83 o
   9  -1   1       50.87       55.81      5.45 o
 -10   0   1      352.82      349.79     12.74 o
  -9   0   1      314.92      315.47      9.74 o
  -8   0   1       26.05       26.60      3.77 o
  -7   0   1      853.86      824.44     11.12 o
  -6   0   1     1447.41     1469.69     19.60 o
  -5   0   1       74.30       72.46      2.39 o
  -4   0   1     5576.27     5805.89     73.32 o
  -3   0   1     1226.99     1248.67     14.32 o
  -2   0   1      886.95      898.63      9.74 o
  -1   0   1     2196.34     2176.73     18.05 o
   0   0   1      722.26      705.22      8.37 o
   1   0   1      683.08      702.57      6.58 o
   2   0   1      370.07      359.36      3.78 o
   3   0   1      108.62      131.84      2.06 o
   4   0   1     1954.16     1983.41     20.94 o
   5   0   1      522.54      537.88      8.21 o
   6   0   1      962.99      943.94     16.29 o
   7   0   1      408.97      424.11      8.82 o
   8   0   1        7.49        8.56      3.57 o
   9   0   1      282.79      290.66      9.06 o
 -10   1   1       81.35       87.39      8.20 o
  -9   1   1      138.26      142.34      9.41 o
  -8   1   1      570.88      577.07     20.37 o
  -7   1   1      202.62      201.25      4.32 o
  -6   1   1     1168.76     1176.17      8.54 o
  -5   1   1     1064.88     1035.63      6.92 o
  -4   1   1      371.92      400.30      4.16 o
  -3   1   1     3049.36     2922.79    106.33 o
  -2   1   1      583.42      573.41      4.30 o
  -1   1   1       86.01      107.10      1.00 o
   0   1   1     2095.72     2210.30     21.53 o
   1   1   1       86.18       80.73      1.04 o
   2   1   1     1055.07      994.68     35.28 o
   3   1   1     1724.38     1776.39     18.95 o
   4   1   1      306.86      339.31      8.55 o
   5   1   1     1431.25     1459.55     20.84 o
   6   1   1       81.45       82.98      3.60 o
   7   1   1       72.52       76.56      4.25 o
   8   1   1      671.44      643.36     12.34 o
   9   1   1       42.39       51.82      5.26 o
 -10   2   1      131.48      133.27     10.34 o
  -9   2   1      386.20      377.45     12.45 o
  -8   2   1       63.05       59.15      4.77 o
  -7   2   1      677.80      686.37      7.35 o
  -6   2   1      799.15      781.44     13.07 o
  -5   2   1      366.58      354.12      5.25 o
  -4   2   1     1722.67     1711.05     17.04 o
  -3   2   1     1009.62     1044.81     14.39 o
  -2   2   1     1339.72     1317.46     22.27 o
  -1   2   1     5304.62     5187.96     40.49 o
   0   2   1      399.15      422.20      4.01 o
   1   2   1     1137.24     1098.22      9.11 o
   2   2   1     1476.30     1552.23     27.09 o
   3   2   1      362.61      382.45      6.52 o
   4   2   1     1189.80     1202.35     18.94 o
   5   2   1      389.36      354.24     27.37 o
   6   2   1      644.90      611.48      8.31 o
   7   2   1      435.60      433.79      7.92 o
   8   2   1       32.49       30.20      4.36 o
   9   2   1      290.69      294.65     11.83 o
  -9   3   1      141.95      139.47      9.24 o
  -8   3   1      453.93      462.12     24.33 o
  -7   3   1       39.49       26.75      6.47 o
  -6   3   1      357.52      352.32      4.88 o
  -5   3   1     1698.62     1645.22     12.44 o
  -4   3   1      152.17      154.29      2.02 o
  -3   3   1     1258.81     1252.79     14.01 o
  -2   3   1     2165.71     2132.24     27.96 o
  -1   3   1      819.40      841.63      6.84 o
   0   3   1     3075.17     3012.13     36.03 o
   1   3   1     1009.95     1007.84      8.11 o
   2   3   1     1268.33     1268.70     19.21 o
   3   3   1     1145.63     1117.08     18.94 o
   4   3   1      189.22      193.96      2.57 o
   5   3   1      768.59      741.30     17.20 o
   6   3   1      555.18      524.73     10.97 o
   7   3   1       33.18       31.97      5.37 o
   8   3   1      293.54      294.43      9.07 o
   9   3   1       74.99       69.43      7.58 o
  -9   4   1      167.28      181.79     10.68 o
  -8   4   1       14.61       14.50      3.22 o
  -7   4   1      595.29      585.11      7.61 o
  -6   4   1       71.56       63.22      3.17 o
  -5   4   1      325.03      334.78      6.51 o
  -4   4   1      607.51      611.46      4.73 o
  -3   4   1        7.64       10.15      1.37 o
  -2   4   1     1136.34     1077.31     23.93 o
  -1   4   1     1645.10     1571.63     24.91 o
   0   4   1      107.00      119.25      1.98 o
   1   4   1     3103.43     3084.61     27.18 o
   2   4   1      628.10      595.82      7.86 o
   3   4   1      199.55      201.15      3.22 o
   4   4   1     1469.37     1471.91     33.11 o
   5   4   1       13.37        9.11      2.01 o
   6   4   1       24.17       21.75      3.15 o
   7   4   1      535.43      520.59     10.17 o
   8   4   1       16.08       16.16      4.30 o
   9   4   1      187.35      182.60     11.12 o
  -9   5   1       47.61       43.74      7.48 o
  -8   5   1      288.59      288.69      7.70 o
  -7   5   1        4.44        4.73      3.10 o
  -6   5   1      166.10      170.60      4.73 o
  -5   5   1      703.66      699.30      8.77 o
  -4   5   1       42.59       37.83      2.00 o
  -3   5   1     1416.59     1397.61     18.71 o
  -2   5   1      721.04      693.07     15.28 o
  -1   5   1      380.01      365.92     12.41 o
   0   5   1     3114.18     3074.06     27.23 o
   1   5   1      292.80      283.60      3.80 o
   2   5   1      483.97      466.32      8.50 o
   3   5   1     1319.68     1308.00     20.26 o
   4   5   1      364.97      365.51      5.83 o
   5   5   1      598.22      582.80     10.49 o
   6   5   1      404.66      379.27      7.72 o
   7   5   1        5.49        3.71      3.27 o
   8   5   1      274.02      257.00     11.83 o
  -8   6   1        7.27        2.75      4.36 o
  -7   6   1      298.33      288.55      8.82 o
  -6   6   1       74.75       78.12      4.53 o
  -5   6   1      187.90      186.30      4.86 o
  -4   6   1      611.97      618.33      8.51 o
  -3   6   1       77.59       72.08      1.78 o
  -2   6   1      555.76      536.60     11.22 o
  -1   6   1      858.06      825.05      9.50 o
   0   6   1       85.06       84.02      2.28 o
   1   6   1     1678.85     1670.82     15.11 o
   2   6   1      362.52      350.03      4.06 o
   3   6   1       66.21       67.70      2.68 o
   4   6   1      927.60      940.73     14.36 o
   5   6   1       28.18       25.89      3.31 o
   6   6   1       81.96       78.63      4.58 o
   7   6   1      294.53      288.83     11.88 o
  -7   7   1        6.50        5.57      4.64 o
  -6   7   1       54.84       54.48      5.46 o
  -5   7   1      261.06      270.31      6.70 o
  -4   7   1       38.83       36.85      1.75 o
  -3   7   1      349.25      341.91      5.76 o
  -2   7   1      444.21      432.74      7.20 o
  -1   7   1      276.67      257.22      8.10 o
   0   7   1      820.29      825.53      6.15 o
   1   7   1       78.31       76.91      2.90 o
   2   7   1      161.46      163.50      3.74 o
   3   7   1     1012.64      994.01      9.95 o
   4   7   1        8.71       10.50      3.16 o
   5   7   1      239.06      254.14      8.03 o
   6   7   1      218.30      215.81      8.54 o
   7   7   1        8.87       11.84      6.58 o
  -6   8   1      276.60      256.40      9.18 o
  -5   8   1      111.28      108.19      6.89 o
  -4   8   1      623.21      646.77     13.41 o
  -3   8   1        0.98        1.87      2.39 o
  -2   8   1      207.72      208.77      5.27 o
  -1   8   1      434.87      434.15      7.10 o
   0   8   1        0.78        1.36      1.47 o
   1   8   1      244.93      244.40      5.64 o
   2   8   1      325.16      305.60      8.74 o
   3   8   1       17.61       19.63      3.66 o
   4   8   1      275.12      281.95     10.07 o
   5   8   1       86.87       90.21      6.47 o
  -4   9   1        8.35        9.20      4.51 o
  -3   9   1      174.50      189.45      5.76 o
  -2   9   1       62.49       72.78      5.22 o
  -1   9   1        2.58        3.62      3.06 o
   0   9   1      387.99      394.26      9.33 o
   1   9   1        3.42        7.31      3.66 o
   2   9   1       24.71       26.10      4.26 o
   3   9   1      347.02      369.92     11.38 o
   4   9   1       37.49       39.97      6.55 o
  -1  10   1      166.44      176.92      6.98 o
   0  10   1       18.71       22.79      4.10 o
   1  10   1       65.92       69.49      5.00 o
  -4  -9   2      133.38      128.90     12.56 o
  -3  -9   2       29.39       28.07      3.72 o
  -2  -9   2      317.49      308.97      7.33 o
  -1  -9   2      179.21      187.55      7.13 o
   0  -9   2       88.61       86.28      5.08 o
   1  -9   2      278.50      277.67      7.36 o
   2  -9   2       67.16       75.25      4.90 o
   3  -9   2        6.32        5.74      3.78 o
  -6  -8   2      255.88      262.50     11.14 o
  -5  -8   2      180.23      195.91     24.30 o
  -4  -8   2       17.90       22.23      3.14 o
  -3  -8   2      373.49      388.73      7.13 o
  -2  -8   2      185.50      191.61      5.11 o
  -1  -8   2        5.07        5.22      2.30 o
   0  -8   2      874.10      857.78     18.97 o
   1  -8   2       27.40       28.38      2.98 o
   2  -8   2      198.08      195.22      6.14 o
   3  -8   2      209.00      209.63      6.62 o
   4  -8   2       28.15       28.08      4.17 o
   5  -8   2       55.44       64.65      5.19 o
  -7  -7   2      193.33      213.44     10.27 o
  -6  -7   2      222.17      147.12     73.57 o
  -5  -7   2      132.94      140.95      6.18 o
  -4  -7   2      466.91      485.88     13.92 o
  -3  -7   2      256.92      188.67     43.95 o
  -2  -7   2      306.18      306.88      6.80 o
  -1  -7   2      620.99      621.44     15.67 o
   0  -7   2       18.35       17.90      2.04 o
   1  -7   2      212.85      210.41      5.11 o
   2  -7   2      217.46      206.34      5.73 o
   3  -7   2       30.97       29.23      3.45 o
   4  -7   2      407.67      395.69      9.13 o
   5  -7   2       64.38       60.44      4.70 o
   6  -7   2       81.65       80.57      6.32 o
  -8  -6   2      262.22      270.68     11.83 o
  -7  -6   2       16.08       15.04      4.15 o
  -6  -6   2      445.41      438.50      9.16 o
  -5  -6   2      532.99      540.34     20.34 o
  -4  -6   2        0.58        1.51      2.02 o
  -3  -6   2      880.17      891.15     13.58 o
  -2  -6   2      424.37      439.40      4.56 o
  -1  -6   2       14.82       13.26      1.89 o
   0  -6   2     1101.34     1108.53     18.76 o
   1  -6   2       57.61       57.83      2.58 o
   2  -6   2      410.50      422.76     11.97 o
   3  -6   2      322.13      313.73      6.64 o
   4  -6   2       64.95       69.46      4.26 o
   5  -6   2      278.25      267.53      7.21 o
   6  -6   2      140.75      143.71      7.17 o
   7  -6   2       54.37       53.34      5.48 o
  -9  -5   2      203.77      208.51      9.15 o
  -8  -5   2        7.88        8.35      4.27 o
  -7  -5   2      620.40      622.94     13.32 o
  -6  -5   2      532.10      547.89     18.99 o
  -5  -5   2       79.91       77.33      3.41 o
  -4  -5   2     1588.65     1612.99     28.82 o
  -3  -5   2      457.13      457.33      8.53 o
  -2  -5   2      387.94      336.22     35.11 o
  -1  -5   2      712.08      696.29      6.34 o
   0  -5   2      448.99      490.02      8.31 o
   1  -5   2      756.26      759.03     11.92 o
   2  -5   2      222.84      223.14      5.65 o
   3  -5   2       43.28       43.31      2.33 o
   4  -5   2      735.64      733.01      9.31 o
   5  -5   2       43.63       41.72      3.59 o
   6  -5   2       76.39       81.60      6.32 o
   7  -5   2      159.35      171.90      7.70 o
   8  -5   2       27.86       25.41      5.09 o
  -9  -4   2      131.03      138.50      7.82 o
  -8  -4   2      300.43      309.15      8.89 o
  -7  -4   2      152.86      151.63      9.24 o
  -6  -4   2      524.81      516.20      8.92 o
  -5  -4   2     1049.39     1081.11     17.34 o
  -4  -4   2      266.97      292.44      4.32 o
  -3  -4   2     1484.90     1469.90     13.97 o
  -2  -4   2      917.30      948.66      4.98 o
  -1  -4   2      483.83      517.12      6.19 o
   0  -4   2      797.32      786.25      7.42 o
   1  -4   2      174.24      179.12      1.76 o
   2  -4   2      322.00      331.49      5.18 o
   3  -4   2     1116.98     1135.64     14.35 o
   4  -4   2       95.46       96.61      2.81 o
   5  -4   2      954.28      950.46     18.15 o
   6  -4   2      291.40      293.94      7.80 o
   7  -4   2       33.57       33.40      4.40 o
   8  -4   2      338.39      340.40     15.26 o
 -10  -3   2      119.15      127.11      7.85 o
  -9  -3   2      526.11      528.56     11.26 o
  -8  -3   2       35.81       31.66      4.33 o
  -7  -3   2      620.69      599.95     10.09 o
  -6  -3   2      792.16      793.09     13.78 o
  -5  -3   2      132.13      123.16      2.91 o
  -4  -3   2     2931.65     3020.67     44.65 o
  -3  -3   2      183.96      194.20      2.23 o
  -2  -3   2      232.95      204.11      6.24 o
  -1  -3   2     4553.43     4562.37     48.20 o
   0  -3   2      143.09      163.53      1.63 o
   1  -3   2     1868.69     1940.14     22.00 o
   2  -3   2     1735.34     1763.82     17.05 o
   3  -3   2      512.98      552.06      5.74 o
   4  -3   2      966.45      979.40      9.73 o
   5  -3   2       44.99       47.59      2.41 o
   6  -3   2      159.51      169.99      5.22 o
   7  -3   2      365.94      369.61      7.44 o
   8  -3   2       19.71       15.70      5.39 o
   9  -3   2       43.46       43.57      7.40 o
 -10  -2   2       62.74       55.40      7.51 o
  -9  -2   2       99.63       92.69      6.18 o
  -8  -2   2      565.91      574.64     13.66 o
  -7  -2   2      162.62      154.88      7.40 o
  -6  -2   2      183.26      184.52      3.67 o
  -5  -2   2     1831.05     1851.26     16.78 o
  -4  -2   2      573.06      603.75      5.41 o
  -3  -2   2      379.67      340.30      2.72 o
  -2  -2   2     1682.84     1736.49     21.57 o
  -1  -2   2     1862.42     1956.58     10.23 o
   0  -2   2     2261.82     2271.25     13.89 o
   1  -2   2      497.84      490.69      3.19 o
   2  -2   2      182.22      177.27      2.19 o
   3  -2   2     2955.42     3078.44     24.30 o
   4  -2   2      149.20      154.59      2.89 o
   5  -2   2      406.46      410.68      8.67 o
   6  -2   2      829.99      849.45     13.10 o
   7  -2   2        7.26        5.53      2.62 o
   8  -2   2      220.75      215.33     10.22 o
   9  -2   2      131.06      152.32     10.37 o
 -10  -1   2       56.08       47.61      7.22 o
  -9  -1   2      423.76      427.54     12.56 o
  -8  -1   2        8.55       10.57      3.22 o
  -7  -1   2      563.12      589.10      7.90 o
  -6  -1   2      351.05      348.65      5.73 o
  -5  -1   2      521.62      517.48      4.47 o
  -4  -1   2     1746.57     1732.99      6.75 o
  -3  -1   2      354.39      372.49      3.73 o
  -2  -1   2     3049.82     3083.60     37.29 o
  -1  -1   2    10515.37     9510.61    106.83 o
   0  -1   2     4149.40     4093.24     45.89 o
   1  -1   2     6323.80     6335.93     84.91 o
   2  -1   2     2640.68     2713.50     16.12 o
   3  -1   2     1549.73     1642.12     14.10 o
   4  -1   2     1848.85     1743.33     49.19 o
   5  -1   2      294.38      278.51     13.05 o
   6  -1   2      350.23      353.59      5.52 o
   7  -1   2      600.56      606.17     10.76 o
   8  -1   2        9.75       12.66      4.11 o
   9  -1   2      186.44      202.64      8.48 o
 -10   0   2      222.54      226.38     11.18 o
  -9   0   2      105.52       87.92      7.56 o
  -8   0   2      561.89      563.02     14.28 o
  -7   0   2        1.42        1.94      1.82 o
  -6   0   2      189.51      188.81      7.03 o
  -5   0   2      563.57      552.22      7.84 o
  -4   0   2       45.44       54.29      1.64 o
  -3   0   2      590.59      607.50      7.47 o
  -2   0   2      223.91      211.35      2.23 o
  -1   0   2       27.69       24.20      0.67 o
   0   0   2     4142.99     3978.82     58.84 o
   1   0   2     1108.44     1112.79     11.88 o
   2   0   2     1052.44     1076.12      9.81 o
   3   0   2     2190.59     2196.43     20.42 o
   4   0   2      203.29      194.10      3.19 o
   5   0   2      343.13      334.50      4.36 o
   6   0   2      842.80      888.63     10.26 o
   7   0   2       41.43       37.30      4.08 o
   8   0   2      320.15      299.68      8.74 o
   9   0   2      100.03      110.03      7.08 o
 -10   1   2       52.69       49.59      7.40 o
  -9   1   2      418.07      391.78     12.51 o
  -8   1   2        6.06        5.53      2.95 o
  -7   1   2      567.47      581.44     13.43 o
  -6   1   2      389.38      388.42      4.99 o
  -5   1   2      525.00      519.57      7.84 o
  -4   1   2     1660.71     1690.35     20.59 o
  -3   1   2      478.79      487.75      9.24 o
  -2   1   2     3223.88     3191.07     54.99 o
  -1   1   2    10575.01     9221.86    154.06 o
   0   1   2     4151.71     4056.69     46.45 o
   1   1   2     6262.65     6121.29     60.34 o
   2   1   2     2501.13     2464.36     19.55 o
   3   1   2     1482.09     1523.91     18.65 o
   4   1   2     1863.35     1809.29     21.17 o
   5   1   2      288.11      299.69      4.10 o
   6   1   2      349.02      341.12      6.71 o
   7   1   2      573.95      578.10     10.54 o
   8   1   2       13.94       15.70      4.15 o
   9   1   2      203.92      218.53      8.63 o
 -10   2   2       61.80       67.47      7.83 o
  -9   2   2      131.71      121.33      8.60 o
  -8   2   2      566.90      541.15     18.26 o
  -7   2   2      118.32      103.94      3.54 o
  -6   2   2      304.29      305.36      5.25 o
  -5   2   2     1634.26     1534.84     62.89 o
  -4   2   2      572.11      600.28     10.41 o
  -3   2   2      411.13      367.22      3.60 o
  -2   2   2     1510.46     1556.48     11.63 o
  -1   2   2     1652.27     1696.08     19.99 o
   0   2   2     2869.20     2888.53     23.84 o
   1   2   2      410.75      392.97      7.02 o
   2   2   2      315.60      317.09      6.58 o
   3   2   2     2902.79     2917.72     30.90 o
   4   2   2      134.95      137.61      3.10 o
   5   2   2      330.19      332.65     10.99 o
   6   2   2      917.15      885.58     10.25 o
   7   2   2        7.94        8.19      3.48 o
   8   2   2      266.87      253.21      8.57 o
   9   2   2      146.89      151.63      8.14 o
 -10   3   2       72.33       65.15      8.36 o
  -9   3   2      574.78      541.79     14.82 o
  -8   3   2       42.48       37.89      3.47 o
  -7   3   2      544.10      506.63     12.33 o
  -6   3   2      897.88      888.21     13.84 o
  -5   3   2      127.96      118.61      2.81 o
  -4   3   2     3071.46     3034.62     32.24 o
  -3   3   2      261.06      272.32      5.00 o
  -2   3   2      273.89      248.52      3.19 o
  -1   3   2     4850.49     4738.13     29.86 o
   0   3   2      141.98      155.21      2.04 o
   1   3   2     1546.79     1553.15     14.29 o
   2   3   2     1829.63     1826.07     19.79 o
   3   3   2      522.63      546.61      8.48 o
   4   3   2      902.82      882.23      8.49 o
   5   3   2       44.87       50.09      2.30 o
   6   3   2      171.80      169.89      5.48 o
   7   3   2      343.90      314.57      8.69 o
   8   3   2       20.03       14.10      4.23 o
   9   3   2       28.74       31.41      5.65 o
  -9   4   2      137.42      137.12      9.42 o
  -8   4   2      316.72      309.73      7.39 o
  -7   4   2      117.54      107.76      4.79 o
  -6   4   2      527.28      511.95     12.73 o
  -5   4   2     1053.31     1042.47     17.39 o
  -4   4   2      276.69      290.24      4.62 o
  -3   4   2     1279.30     1213.97     14.79 o
  -2   4   2      976.39      981.10      7.29 o
  -1   4   2      434.47      438.10      3.60 o
   0   4   2      824.30      792.71      8.05 o
   1   4   2      129.41      122.53      2.11 o
   2   4   2      200.24      194.86      3.28 o
   3   4   2     1214.77     1198.12     20.04 o
   4   4   2       85.03       84.88      2.97 o
   5   4   2      827.56      776.44     16.26 o
   6   4   2      386.94      381.71      7.64 o
   7   4   2       41.00       39.65      4.07 o
   8   4   2      332.79      332.04      9.83 o
  -9   5   2      232.57      221.30     19.25 o
  -8   5   2       12.10        9.30      3.39 o
  -7   5   2      596.50      571.88      9.23 o
  -6   5   2      578.45      571.10      7.67 o
  -5   5   2       81.91       79.70      2.23 o
  -4   5   2     1745.16     1732.14     20.24 o
  -3   5   2      443.44      435.71      7.15 o
  -2   5   2      401.16      381.61      3.13 o
  -1   5   2      777.30      743.14      7.22 o
   0   5   2      450.56      470.32      5.81 o
   1   5   2      788.48      774.51     10.54 o
   2   5   2      271.36      261.16      3.81 o
   3   5   2       77.50       77.78      2.86 o
   4   5   2      778.95      805.73     22.17 o
   5   5   2       16.76       11.91      3.21 o
   6   5   2       92.90       91.38      5.09 o
   7   5   2      157.74      158.15      6.49 o
   8   5   2       22.78       23.49      5.05 o
  -8   6   2      248.78      244.15      9.18 o
  -7   6   2       21.04       20.28      3.63 o
  -6   6   2      415.71      410.54      7.70 o
  -5   6   2      547.18      535.07      8.56 o
  -4   6   2        1.46        1.17      1.22 o
  -3   6   2      794.90      781.22      6.76 o
  -2   6   2      441.38      436.04      5.88 o
  -1   6   2       10.62       11.00      1.13 o
   0   6   2      939.98      928.12     10.44 o
   1   6   2       65.57       65.29      2.05 o
   2   6   2      296.37      289.46      4.20 o
   3   6   2      324.11      327.15      4.86 o
   4   6   2       72.95       74.82      3.91 o
   5   6   2      273.64      266.26      7.66 o
   6   6   2      133.25      139.51      7.44 o
   7   6   2       47.69       50.68      5.71 o
  -7   7   2      213.84      215.27      8.74 o
  -6   7   2      228.70      225.29     11.65 o
  -5   7   2      130.13      124.14      4.19 o
  -4   7   2      528.48      546.14      6.49 o
  -3   7   2      230.70      221.92      5.34 o
  -2   7   2      311.83      310.54      5.61 o
  -1   7   2      643.40      625.26      6.87 o
   0   7   2       17.82       16.48      1.52 o
   1   7   2      293.42      302.80      3.60 o
   2   7   2      224.87      227.81      4.03 o
   3   7   2       53.05       54.14      2.86 o
   4   7   2      464.25      472.40     22.15 o
   5   7   2       35.55       27.58      5.66 o
   6   7   2       89.51       94.65      6.67 o
  -6   8   2      193.84      182.57      8.43 o
  -5   8   2      219.55      216.90      8.31 o
  -4   8   2       22.03       19.63      3.30 o
  -3   8   2      295.69      293.20      9.49 o
  -2   8   2      192.44      188.70      5.13 o
  -1   8   2        8.76       10.65      1.51 o
   0   8   2      795.64      797.82     10.32 o
   1   8   2       38.26       41.35      2.01 o
   2   8   2      160.13      163.25      4.08 o
   3   8   2      208.64      227.39      7.26 o
   4   8   2       32.59       29.27      5.72 o
   5   8   2       27.31       32.21      5.35 o
  -4   9   2      133.60      137.67      7.34 o
  -3   9   2       26.08       26.73      3.38 o
  -2   9   2      296.50      292.79     12.69 o
  -1   9   2      255.54      263.24      8.16 o
   0   9   2       87.80       87.12      7.29 o
   1   9   2      268.19      282.81     10.36 o
   2   9   2       77.30       87.43      5.78 o
   3   9   2       13.97        9.60      5.34 o
  -4  -9   3       79.19       81.80     14.09 o
  -3  -9   3      238.60      247.75      8.36 o
  -2  -9   3       90.01      105.51      5.63 o
  -1  -9   3       25.65       26.72      3.76 o
   0  -9   3      227.73      227.26      7.13 o
   1  -9   3       72.02       76.49      4.96 o
   2  -9   3       91.41       85.69      5.41 o
   3  -9   3      245.05      239.71      8.08 o
  -6  -8   3      156.02      154.88      9.56 o
  -5  -8   3        3.92        6.63      4.71 o
  -4  -8   3      326.13      333.82     22.68 o
  -3  -8   3       51.43       52.41      3.74 o
  -2  -8   3      144.94      147.59      5.30 o
  -1  -8   3      377.13      389.14      7.48 o
   0  -8   3       45.47       46.01      3.69 o
   1  -8   3       68.04       77.48      5.08 o
   2  -8   3      337.93      332.75      7.87 o
   3  -8   3       75.81       76.34      4.97 o
   4  -8   3      107.55      106.70      6.02 o
   5  -8   3      120.36      112.89      6.63 o
  -7  -7   3       86.02       88.22      7.36 o
  -6  -7   3      174.32      169.10      7.11 o
  -5  -7   3      353.13      378.97      8.64 o
  -4  -7   3      129.01      125.22      4.74 o
  -3  -7   3      232.76      236.11      4.80 o
  -2  -7   3      118.01      121.52      4.42 o
  -1  -7   3      129.09      127.55      4.57 o
   0  -7   3      593.78      578.97      7.63 o
   1  -7   3       18.53       21.88      3.02 o
   2  -7   3      117.97      121.44      5.20 o
   3  -7   3      732.02      714.39     11.58 o
   4  -7   3       45.96       47.42      4.36 o
   5  -7   3       98.12      102.23      5.80 o
   6  -7   3      127.69      131.67      6.95 o
  -8  -6   3       15.45       20.07      4.54 o
  -7  -6   3      201.70      208.90      7.49 o
  -6  -6   3      170.70      170.72      7.69 o
  -5  -6   3       88.92       95.04      5.13 o
  -4  -6   3      524.01      544.48      8.57 o
  -3  -6   3       40.65       41.74      2.33 o
  -2  -6   3      484.47      488.80      7.55 o
  -1  -6   3      902.39      920.78      9.05 o
   0  -6   3       90.68       93.35      3.49 o
   1  -6   3      822.67      845.51     20.81 o
   2  -6   3      747.45      724.81     16.52 o
   3  -6   3      202.03      197.58      5.76 o
   4  -6   3      568.38      552.42      9.25 o
   5  -6   3      224.97      225.60      6.90 o
   6  -6   3      135.58      130.94      6.47 o
   7  -6   3      236.24      243.99     13.47 o
  -9  -5   3       74.37       76.46      6.45 o
  -8  -5   3      150.30      160.28      7.43 o
  -7  -5   3       76.38       85.29      5.60 o
  -6  -5   3      133.85      141.59      5.88 o
  -5  -5   3      313.70      329.99      8.46 o
  -4  -5   3       19.56       21.23      1.91 o
  -3  -5   3      428.96      426.25      4.34 o
  -2  -5   3      317.73      336.97      3.81 o
  -1  -5   3      551.64      580.37      5.58 o
   0  -5   3      535.91      536.94      5.79 o
   1  -5   3       91.05       89.90      2.37 o
   2  -5   3      762.58      783.03     14.73 o
   3  -5   3      348.61      357.69      7.09 o
   4  -5   3       14.62       15.60      2.92 o
   5  -5   3      255.05      259.14      6.92 o
   6  -5   3      235.47      227.81      7.09 o
   7  -5   3       11.53       12.97      4.56 o
  -9  -4   3      205.76      234.79      8.87 o
  -8  -4   3        1.78       -1.84      3.50 o
  -7  -4   3      661.50      676.42     12.77 o
  -6  -4   3      261.70      262.06      6.71 o
  -5  -4   3      437.24      435.20      5.30 o
  -4  -4   3      766.02      781.63      6.12 o
  -3  -4   3      188.15      187.95      3.14 o
  -2  -4   3      786.65      792.72      7.66 o
  -1  -4   3     2504.06     2570.79     28.74 o
   0  -4   3      369.24      392.51      3.51 o
   1  -4   3     2238.67     2275.02     32.75 o
   2  -4   3      762.49      749.02      6.37 o
   3  -4   3      154.08      155.49      3.72 o
   4  -4   3     1340.75     1332.35     22.66 o
   5  -4   3       94.21       97.25      4.83 o
   6  -4   3      108.30      103.19      5.95 o
   7  -4   3      383.84      390.43      9.89 o
   8  -4   3       22.98       23.01      6.32 o
 -10  -3   3      100.23      103.91     10.12 o
  -9  -3   3      106.16      100.05      6.48 o
  -8  -3   3      587.58      608.99     10.96 o
  -7  -3   3       71.85       64.55      4.52 o
  -6  -3   3      169.71      167.49      4.00 o
  -5  -3   3     1068.45     1113.79     11.43 o
  -4  -3   3       28.12       32.25      1.45 o
  -3  -3   3      990.13      985.89      8.17 o
  -2  -3   3     1513.55     1622.63     12.24 o
  -1  -3   3     1209.13     1308.09      8.44 o
   0  -3   3     1544.24     1549.96      7.52 o
   1  -3   3      179.58      185.21      2.51 o
   2  -3   3      570.76      607.38      6.61 o
   3  -3   3     1032.27     1056.82     11.56 o
   4  -3   3      111.62      111.81      3.06 o
   5  -3   3      229.66      235.88      4.92 o
   6  -3   3      521.42      516.62     10.82 o
   7  -3   3       18.08       20.58      4.06 o
   8  -3   3      322.72      328.18     13.55 o
 -10  -2   3      168.80      171.71     10.75 o
  -9  -2   3      276.88      287.37     10.73 o
  -8  -2   3       27.21       26.42      3.73 o
  -7  -2   3      773.15      787.99     12.96 o
  -6  -2   3      548.54      549.71      6.04 o
  -5  -2   3      307.32      297.56      3.22 o
  -4  -2   3     2712.87     2737.40     19.56 o
  -3  -2   3      144.53      141.89      2.30 o
  -2  -2   3      807.00      868.05      7.03 o
  -1  -2   3     3930.37     3966.40     22.53 o
   0  -2   3      149.62      161.56      2.47 o
   1  -2   3     1160.81     1135.41      9.07 o
   2  -2   3      767.63      781.87      7.06 o
   3  -2   3       61.92       63.28      1.91 o
   4  -2   3     1124.60     1126.32     12.10 o
   5  -2   3       66.93       64.37      3.03 o
   6  -2   3       64.08       64.54      3.89 o
   7  -2   3      423.34      423.73      8.51 o
   8  -2   3        9.37       10.90      5.66 o
 -10  -1   3       33.77       37.35      8.87 o
  -9  -1   3      246.60      252.46     10.86 o
  -8  -1   3      714.91      730.49      9.25 o
  -7  -1   3      202.17      190.59      4.85 o
  -6  -1   3     1601.11     1588.78     13.40 o
  -5  -1   3     1710.02     1694.85     16.59 o
  -4  -1   3       37.53       38.77      1.27 o
  -3  -1   3     3231.41     3122.76     34.91 o
  -2  -1   3     3079.20     3136.77     27.10 o
  -1  -1   3      505.99      514.95      5.05 o
   0  -1   3     4224.77     4067.24     39.31 o
   1  -1   3      443.09      431.45      5.55 o
   2  -1   3      164.34      159.01      2.18 o
   3  -1   3     1720.70     1755.89     17.97 o
   4  -1   3       28.50       31.94      1.73 o
   5  -1   3      772.10      768.90      6.87 o
   6  -1   3      297.63      306.34      7.08 o
   7  -1   3       25.00       16.65      3.26 o
   8  -1   3      317.28      327.68      9.38 o
   9  -1   3       19.77       18.32      6.48 o
 -10   0   3      194.63      183.36     10.69 o
  -9   0   3      254.34      254.71      8.42 o
  -8   0   3       32.75       37.11      3.16 o
  -7   0   3      607.20      608.17     11.68 o
  -6   0   3     1062.59     1071.31      9.40 o
  -5   0   3      410.68      399.18      4.86 o
  -4   0   3     3233.74     3282.88     39.38 o
  -3   0   3     1043.16     1116.41     11.15 o
  -2   0   3     3049.05     3049.22     50.67 o
  -1   0   3      253.54      226.28      2.14 o
   0   0   3     1524.47     1554.25     26.52 o
   1   0   3      698.42      695.76      8.98 o
   2   0   3      466.72      457.48      6.93 o
   3   0   3        5.95        6.77      1.20 o
   4   0   3      666.55      677.11      7.38 o
   5   0   3        4.03        5.16      1.65 o
   6   0   3      146.94      155.51      4.76 o
   7   0   3      207.19      216.82      7.54 o
   8   0   3       10.03       11.91      4.18 o
   9   0   3      139.68      148.38      8.05 o
 -10   1   3       42.12       41.18      7.17 o
  -9   1   3      243.20      247.19      9.09 o
  -8   1   3      637.06      620.01     10.69 o
  -7   1   3      255.39      245.19      7.34 o
  -6   1   3     1673.86     1663.02     32.00 o
  -5   1   3     1599.21     1603.45     25.06 o
  -4   1   3       31.53       31.69      1.10 o
  -3   1   3     3167.46     3023.55     38.98 o
  -2   1   3     2851.60     2894.12     14.33 o
  -1   1   3      362.43      371.10      4.06 o
   0   1   3     4092.68     4005.19     35.51 o
   1   1   3      449.43      433.88      4.60 o
   2   1   3      110.24      104.16      2.35 o
   3   1   3     1759.47     1749.92     20.97 o
   4   1   3       29.36       34.22      1.93 o
   5   1   3      827.65      814.94     17.89 o
   6   1   3      214.55      219.71      6.02 o
   7   1   3       20.74       21.51      4.15 o
   8   1   3      291.96      284.63      9.19 o
   9   1   3       19.65       23.96      5.14 o
 -10   2   3      206.09      195.15     13.19 o
  -9   2   3      305.96      304.56     11.91 o
  -8   2   3       31.64       32.54      3.23 o
  -7   2   3      776.43      771.02      9.06 o
  -6   2   3      573.27      572.51     11.71 o
  -5   2   3      276.57      268.97      3.74 o
  -4   2   3     2895.78     2866.48     27.57 o
  -3   2   3      165.21      162.68      2.72 o
  -2   2   3     1074.33     1141.42      9.11 o
  -1   2   3     3837.99     3811.51     37.95 o
   0   2   3      147.89      156.04      2.65 o
   1   2   3     1227.45     1142.52     17.84 o
   2   2   3      824.96      816.39      6.60 o
   3   2   3       68.11       62.43      2.53 o
   4   2   3     1141.67     1041.32     51.03 o
   5   2   3      125.29      125.66      3.34 o
   6   2   3       90.56       92.41      4.59 o
   7   2   3      426.62      407.95      9.71 o
   8   2   3       11.38        4.75      4.19 o
 -10   3   3       98.85       84.78      8.79 o
  -9   3   3       79.67       73.62      7.38 o
  -8   3   3      570.19      566.23      7.79 o
  -7   3   3      106.30       79.36     15.56 o
  -6   3   3      157.05      153.89      3.74 o
  -5   3   3     1012.07      999.36     10.95 o
  -4   3   3       22.82       23.68      1.12 o
  -3   3   3      887.53      857.33     10.28 o
  -2   3   3     1229.01     1277.56     14.61 o
  -1   3   3     1032.88     1094.14     12.02 o
   0   3   3     1587.85     1581.05     16.03 o
   1   3   3      106.22      104.71      2.48 o
   2   3   3      418.58      425.37      8.61 o
   3   3   3     1218.76     1212.01     23.72 o
   4   3   3      100.71       98.73      3.45 o
   5   3   3      187.80      186.00      4.32 o
   6   3   3      476.46      451.14     10.91 o
   7   3   3       18.02       15.42      4.35 o
   8   3   3      294.41      310.39      9.97 o
  -9   4   3      225.62      223.34     11.06 o
  -8   4   3        1.53        2.13      3.09 o
  -7   4   3      708.25      725.79      8.27 o
  -6   4   3      235.40      230.71      4.78 o
  -5   4   3      386.29      372.87      4.17 o
  -4   4   3      874.31      854.38     14.63 o
  -3   4   3      148.84      145.60      2.89 o
  -2   4   3      726.58      698.72      6.92 o
  -1   4   3     2679.49     2671.83     39.59 o
   0   4   3      365.97      375.52      4.32 o
   1   4   3     2199.74     2176.66     30.24 o
   2   4   3      745.75      726.04     10.98 o
   3   4   3      144.31      142.44      3.61 o
   4   4   3     1371.11     1360.71     24.60 o
   5   4   3       96.47       93.92      5.17 o
   6   4   3       97.32       87.44      4.94 o
   7   4   3      408.25      397.88      8.69 o
   8   4   3       18.92       20.10      5.15 o
  -9   5   3       78.91       72.37      8.01 o
  -8   5   3      145.38      146.82      6.08 o
  -7   5   3       75.98       83.33      4.68 o
  -6   5   3      116.73      119.36      4.11 o
  -5   5   3      285.52      289.03      4.55 o
  -4   5   3       15.31       15.92      1.40 o
  -3   5   3      488.88      476.20      4.56 o
  -2   5   3      255.80      255.48      6.31 o
  -1   5   3      532.32      545.42      7.94 o
   0   5   3      596.56      594.96      9.91 o
   1   5   3       89.99       84.74      1.91 o
   2   5   3      774.11      773.64     10.23 o
   3   5   3      377.47      366.13      6.38 o
   4   5   3       13.67       11.83      2.46 o
   5   5   3      239.71      239.91      7.26 o
   6   5   3      255.79      256.64      7.46 o
   7   5   3        5.15        0.83      4.32 o
  -8   6   3        9.76        9.74      4.46 o
  -7   6   3      238.22      236.06      7.01 o
  -6   6   3      144.95      152.57      4.42 o
  -5   6   3       98.32       97.70      3.45 o
  -4   6   3      435.00      444.89      7.38 o
  -3   6   3       47.64       53.49      1.97 o
  -2   6   3      461.63      451.41      5.51 o
  -1   6   3      908.25      929.76      8.58 o
   0   6   3       89.91       95.85      2.05 o
   1   6   3      880.42      871.70     15.12 o
   2   6   3      654.65      639.05     12.29 o
   3   6   3      187.02      188.58      5.01 o
   4   6   3      579.57      584.22     16.42 o
   5   6   3      197.02      194.16      7.40 o
   6   6   3      120.84      111.21      7.41 o
   7   6   3      227.87      232.92      9.40 o
  -7   7   3       76.42       85.72      6.32 o
  -6   7   3      175.30      169.58      7.61 o
  -5   7   3      357.85      375.44      8.55 o
  -4   7   3      123.53      111.73      2.77 o
  -3   7   3      271.88      270.21      3.30 o
  -2   7   3      163.13      165.15      2.73 o
  -1   7   3      157.67      160.54      2.86 o
   0   7   3      620.05      620.76      9.10 o
   1   7   3       31.03       33.51      1.94 o
   2   7   3      147.09      148.10      4.79 o
   3   7   3      717.51      731.80     12.20 o
   4   7   3       51.68       49.68      5.81 o
   5   7   3      112.77      121.55      8.93 o
   6   7   3      148.14      144.97      8.35 o
  -6   8   3      145.93      140.35      7.85 o
  -5   8   3        5.74        8.46      4.10 o
  -4   8   3      342.31      355.91     15.45 o
  -3   8   3       42.51       41.11      4.43 o
  -2   8   3      127.93      132.04      5.05 o
  -1   8   3      383.75      401.86      7.08 o
   0   8   3       44.73       41.71      2.65 o
   1   8   3       64.21       70.27      4.82 o
   2   8   3      336.28      343.87      8.50 o
   3   8   3       78.29       85.17      5.76 o
   4   8   3      117.15      123.09      8.85 o
   5   8   3       99.59      101.56      8.39 o
  -4   9   3       79.30       80.08      6.12 o
  -3   9   3      209.63      212.70     10.27 o
  -2   9   3      109.12      105.77      7.96 o
  -1   9   3       28.61       30.67      5.72 o
   0   9   3      238.53      244.24     14.27 o
   1   9   3       60.91       65.59      5.32 o
   2   9   3       64.18       69.51      5.40 o
   3   9   3      268.17      253.00     10.86 o
  -4  -9   4      204.01      211.08     11.29 o
  -3  -9   4       49.92       52.25      5.31 o
  -2  -9   4      113.27      113.92      6.78 o
  -1  -9   4      373.20      364.03      8.33 o
   0  -9   4       17.62       18.18      4.35 o
   1  -9   4      186.01      190.32      6.99 o
   2  -9   4       80.84       86.24      5.48 o
  -6  -8   4      116.56      116.32     15.78 o
  -5  -8   4       92.44       96.49      8.06 o
  -4  -8   4        2.64        0.91      3.45 o
  -3  -8   4      342.31      332.43     10.35 o
  -2  -8   4       54.79       58.68      4.75 o
  -1  -8   4       29.53       29.90      3.40 o
   0  -8   4      352.28      340.67      7.68 o
   1  -8   4       30.19       34.31      3.82 o
   2  -8   4       15.13       17.79      3.77 o
   3  -8   4      340.04      336.05      8.74 o
   4  -8   4       45.69       44.86      5.13 o
  -7  -7   4      297.95      292.53     12.93 o
  -6  -7   4       74.92       85.84     12.45 o
  -5  -7   4       70.41       67.42      6.37 o
  -4  -7   4      691.53      668.30     13.89 o
  -3  -7   4       25.03       26.30      2.90 o
  -2  -7   4       61.45       52.98      5.85 o
  -1  -7   4     1162.87     1151.81     22.72 o
   0  -7   4       80.51       78.87      4.45 o
   1  -7   4      320.08      311.86      7.05 o
   2  -7   4      180.63      182.23      6.09 o
   3  -7   4       25.04       25.45      3.77 o
   4  -7   4      101.47      102.97      5.97 o
   5  -7   4       33.57       41.42      4.79 o
  -8  -6   4      306.95      320.93     11.86 o
  -7  -6   4       12.50       11.56      4.98 o
  -6  -6   4      321.33      323.54     10.50 o
  -5  -6   4      731.04      739.23     13.12 o
  -4  -6   4       69.06       61.53      8.00 o
  -3  -6   4      854.43      866.20     10.68 o
  -2  -6   4      825.49      812.33     10.71 o
  -1  -6   4      370.69      366.35      4.61 o
   0  -6   4      661.65      632.42      8.33 o
   1  -6   4      287.99      278.75      6.22 o
   2  -6   4      118.74      120.34      4.95 o
   3  -6   4      479.29      476.54      8.70 o
   4  -6   4       11.26       12.19      3.44 o
   5  -6   4      111.58      115.02      6.01 o
   6  -6   4      102.84       95.46      5.91 o
  -9  -5   4       75.30       92.95      8.20 o
  -8  -5   4       12.34       12.50      4.98 o
  -7  -5   4      415.71      447.09     13.10 o
  -6  -5   4      199.14      209.18      6.34 o
  -5  -5   4      400.75      400.32      5.89 o
  -4  -5   4      707.99      703.73     14.24 o
  -3  -5   4       69.18       67.74      2.34 o
  -2  -5   4      433.61      423.86      4.99 o
  -1  -5   4      666.96      673.74      5.96 o
   0  -5   4      102.56      105.34      3.71 o
   1  -5   4      311.74      304.63      4.57 o
   2  -5   4      725.01      719.67     14.52 o
   3  -5   4       84.20       83.31      4.37 o
   4  -5   4      252.32      243.42      6.49 o
   5  -5   4       27.73       27.21      3.62 o
   6  -5   4       87.03       87.12      5.50 o
   7  -5   4       78.30       84.85      6.51 o
  -9  -4   4      217.77      219.69      8.46 o
  -8  -4   4      341.01      352.30     15.09 o
  -7  -4   4       90.69      104.58      5.64 o
  -6  -4   4      533.81      522.77     14.86 o
  -5  -4   4     1751.60     1806.48     26.75 o
  -4  -4   4      106.19      108.31      3.00 o
  -3  -4   4     1208.35     1220.24     12.39 o
  -2  -4   4     2061.90     2086.73     16.24 o
  -1  -4   4      602.57      604.16      7.64 o
   0  -4   4     1007.35     1028.23      7.35 o
   1  -4   4      524.89      516.05      5.62 o
   2  -4   4      373.36      380.45      5.29 o
   3  -4   4      439.74      440.97      8.09 o
   4  -4   4       57.49       61.01      3.87 o
   5  -4   4      272.88      292.59      9.03 o
   6  -4   4      120.98      125.79      5.94 o
   7  -4   4       19.40       24.13      4.75 o
 -10  -3   4      120.33      135.13     10.81 o
  -9  -3   4      232.10      238.68      8.33 o
  -8  -3   4       37.22       36.06      4.22 o
  -7  -3   4      574.44      578.46     13.17 o
  -6  -3   4      397.38      407.35      5.55 o
  -5  -3   4      228.07      222.60      3.39 o
  -4  -3   4     1200.73     1211.73     12.81 o
  -3  -3   4       97.96      102.01      1.88 o
  -2  -3   4      662.95      681.50      8.20 o
  -1  -3   4      794.38      777.42      6.01 o
   0  -3   4       87.62       94.53      2.05 o
   1  -3   4      441.59      422.45      5.25 o
   2  -3   4     1192.46     1208.23     10.67 o
   3  -3   4       66.97       71.60      3.14 o
   4  -3   4     1051.27     1051.71     10.80 o
   5  -3   4       74.29       74.17      4.17 o
   6  -3   4       55.18       53.30      4.79 o
   7  -3   4      317.01      326.04     11.90 o
   8  -3   4        4.62        5.70      6.18 o
 -10  -2   4      220.12      229.09     11.61 o
  -9  -2   4       92.10       98.92      8.68 o
  -8  -2   4      610.82      626.12     10.60 o
  -7  -2   4      150.05      151.45      4.83 o
  -6  -2   4      622.65      616.91      5.87 o
  -5  -2   4     1161.34     1161.46     11.93 o
  -4  -2   4      104.91      113.19      2.22 o
  -3  -2   4     1302.74     1299.64     12.88 o
  -2  -2   4      798.06      793.47      7.30 o
  -1  -2   4      764.52      786.83      7.93 o
   0  -2   4     2448.16     2476.00     22.40 o
   1  -2   4      315.13      325.89      3.47 o
   2  -2   4     1043.52     1076.33     10.59 o
   3  -2   4     1023.38     1047.91     14.13 o
   4  -2   4       81.80       81.62      3.03 o
   5  -2   4      314.22      314.74      5.54 o
   6  -2   4      219.73      220.09      7.07 o
   7  -2   4       42.81       37.52      5.99 o
   8  -2   4      114.46      116.42      9.17 o
 -10  -1   4      276.16      277.36     11.84 o
  -9  -1   4      498.12      512.89     13.69 o
  -8  -1   4      164.93      152.84      4.96 o
  -7  -1   4      264.07      275.83      4.99 o
  -6  -1   4     1080.88     1077.87      9.88 o
  -5  -1   4      404.28      407.10      3.98 o
  -4  -1   4      717.10      710.37      8.93 o
  -3  -1   4     1273.25     1318.48     12.07 o
  -2  -1   4     1195.58     1211.59     11.86 o
  -1  -1   4     1199.12     1193.35     12.61 o
   0  -1   4       56.56       62.00      1.56 o
   1  -1   4     1118.50     1106.04     12.58 o
   2  -1   4     1071.84     1086.36      9.22 o
   3  -1   4       74.91       83.37      2.25 o
   4  -1   4     1087.35     1094.88     14.58 o
   5  -1   4      800.23      822.07     11.36 o
   6  -1   4      241.67      227.97      8.05 o
   7  -1   4      434.48      444.10      9.97 o
   8  -1   4       80.54       80.34      7.58 o
 -10   0   4      471.93      473.31     17.59 o
  -9   0   4      103.25      101.87      6.40 o
  -8   0   4      549.35      527.20      9.99 o
  -7   0   4      340.43      332.11      6.25 o
  -6   0   4      921.73      931.61     17.57 o
  -5   0   4      276.34      265.03      4.32 o
  -4   0   4       45.24       47.45      3.67 o
  -3   0   4      592.63      545.31      3.84 o
  -2   0   4      468.56      459.36      5.72 o
  -1   0   4     2149.48     2189.82     66.86 o
   0   0   4     1394.52     1364.86     14.17 o
   1   0   4       61.88       61.35      1.78 o
   2   0   4     3268.67     3341.74     32.47 o
   3   0   4      697.95      686.66      7.04 o
   4   0   4      217.48      194.05     11.16 o
   5   0   4      420.34      415.04      6.59 o
   6   0   4      262.38      272.59      9.02 o
   7   0   4       47.61       50.86      4.88 o
   8   0   4      161.24      158.35      7.87 o
 -10   1   4      269.54      260.58     19.81 o
  -9   1   4      473.80      476.21     13.72 o
  -8   1   4      173.64      157.26      6.33 o
  -7   1   4      144.15      139.56      4.00 o
  -6   1   4     1080.37     1108.64     16.21 o
  -5   1   4      472.56      473.74      8.25 o
  -4   1   4      430.17      402.24      4.77 o
  -3   1   4     1300.99     1352.75      8.52 o
  -2   1   4     1207.66     1209.22     13.20 o
  -1   1   4     1244.79     1258.22     18.99 o
   0   1   4       55.19       63.06      1.42 o
   1   1   4     1125.64     1106.23     17.32 o
   2   1   4      983.06     1023.23     14.80 o
   3   1   4      100.57      104.28      3.20 o
   4   1   4      919.94      886.79     20.60 o
   5   1   4      851.51      848.78     13.58 o
   6   1   4      285.01      276.96      8.04 o
   7   1   4      419.17      439.20     12.30 o
   8   1   4       84.29       91.98      6.49 o
 -10   2   4      256.50      271.85     12.37 o
  -9   2   4      101.07       92.70      6.10 o
  -8   2   4      623.88      628.67     13.62 o
  -7   2   4      158.25      157.92      4.30 o
  -6   2   4      722.95      710.76      6.42 o
  -5   2   4     1154.44     1072.16     57.04 o
  -4   2   4       98.99      102.03      2.25 o
  -3   2   4     1515.29     1477.86      9.66 o
  -2   2   4      942.57      911.75      9.59 o
  -1   2   4      827.64      847.93      9.27 o
   0   2   4     2486.75     2489.17     36.08 o
   1   2   4      436.27      438.69      5.39 o
   2   2   4     1091.90     1078.13     12.50 o
   3   2   4     1055.64     1031.51     20.87 o
   4   2   4       83.50       84.35      3.83 o
   5   2   4      311.68      309.10      6.84 o
   6   2   4      214.70      212.94      6.31 o
   7   2   4       38.84       43.28      4.99 o
   8   2   4      109.27      102.11      7.10 o
 -10   3   4      101.08       97.32      8.79 o
  -9   3   4      179.18      173.94      9.91 o
  -8   3   4       45.19       39.25      3.10 o
  -7   3   4      486.95      472.71      7.43 o
  -6   3   4      304.63      295.86      5.03 o
  -5   3   4      238.61      223.24      3.69 o
  -4   3   4     1050.14     1008.85     15.29 o
  -3   3   4       66.16       65.20      1.61 o
  -2   3   4      541.89      526.55      7.46 o
  -1   3   4      953.85      934.19      8.78 o
   0   3   4       86.61       90.37      1.93 o
   1   3   4      388.37      350.94      4.57 o
   2   3   4     1158.96     1164.95     19.10 o
   3   3   4       84.99       89.20      3.23 o
   4   3   4      933.91      892.44      9.33 o
   5   3   4      108.26      100.92      5.78 o
   6   3   4       69.29       52.00     11.01 o
   7   3   4      340.92      329.72     10.47 o
   8   3   4        7.60        9.35      4.79 o
  -9   4   4      214.20      194.25     10.49 o
  -8   4   4      342.10      326.81      7.52 o
  -7   4   4       94.22       96.55      4.05 o
  -6   4   4      551.41      521.35      7.24 o
  -5   4   4     1844.50     1813.90     26.16 o
  -4   4   4      107.34      107.67      2.43 o
  -3   4   4     1349.38     1317.02     14.19 o
  -2   4   4     2091.87     2124.30     31.34 o
  -1   4   4      637.90      642.48      9.13 o
   0   4   4     1063.55     1070.33     13.24 o
   1   4   4      519.22      497.07      7.20 o
   2   4   4      361.63      361.75      9.57 o
   3   4   4      474.38      468.23      6.66 o
   4   4   4       54.36       51.63      3.47 o
   5   4   4      291.83      296.01      8.09 o
   6   4   4       99.10       98.24      5.39 o
   7   4   4       21.71       16.34      4.77 o
  -9   5   4       62.28       61.75      5.95 o
  -8   5   4       12.37        7.94      3.56 o
  -7   5   4      416.17      402.03      7.96 o
  -6   5   4      184.03      186.26      4.53 o
  -5   5   4      413.55      399.61      8.21 o
  -4   5   4      652.33      642.95      9.25 o
  -3   5   4       72.74       69.23      2.12 o
  -2   5   4      382.52      382.02      5.64 o
  -1   5   4      647.25      638.83      9.37 o
   0   5   4      104.67      108.51      2.04 o
   1   5   4      246.24      238.22      3.54 o
   2   5   4      820.53      809.02     14.52 o
   3   5   4       90.30       84.79      3.98 o
   4   5   4      236.61      231.16      5.89 o
   5   5   4       42.45       45.03      4.76 o
   6   5   4       79.16       76.55      5.09 o
   7   5   4       86.66       83.17      6.79 o
  -8   6   4      256.86      252.78      9.06 o
  -7   6   4       24.79       24.75      4.70 o
  -6   6   4      307.69      310.68      7.12 o
  -5   6   4      810.73      799.81     13.40 o
  -4   6   4       73.66       70.62      2.57 o
  -3   6   4      805.51      810.59     10.97 o
  -2   6   4      886.20      866.96     18.26 o
  -1   6   4      441.11      434.03      5.30 o
   0   6   4      537.82      527.31      4.67 o
   1   6   4      292.40      288.77      4.11 o
   2   6   4      184.36      191.46      5.04 o
   3   6   4      391.24      394.55     10.84 o
   4   6   4       12.09        7.04      3.41 o
   5   6   4      149.69      150.33      8.70 o
   6   6   4       74.04       75.64      6.43 o
  -7   7   4      300.74      294.21      9.57 o
  -6   7   4      109.80      115.50      9.19 o
  -5   7   4       84.47       86.97      5.85 o
  -4   7   4      658.30      651.83      6.96 o
  -3   7   4       40.87       41.09      2.23 o
  -2   7   4       47.56       47.64      2.33 o
  -1   7   4     1112.48     1127.39     15.58 o
   0   7   4       81.25       75.37      3.11 o
   1   7   4      269.02      260.95      4.74 o
   2   7   4      244.64      246.17      5.88 o
   3   7   4       16.03       12.69      3.71 o
   4   7   4      121.22      127.14      8.63 o
   5   7   4       41.45       45.56      6.72 o
  -6   8   4      110.12      103.29      7.10 o
  -5   8   4      112.66      113.30      7.26 o
  -4   8   4        3.92        3.20      3.89 o
  -3   8   4      325.08      312.11     17.06 o
  -2   8   4       63.52       64.43      6.30 o
  -1   8   4       48.11       46.35      6.52 o
   0   8   4      338.82      318.38     10.40 o
   1   8   4       14.67       14.73      3.71 o
   2   8   4       25.17       25.65      4.14 o
   3   8   4      327.72      320.34     11.17 o
   4   8   4       43.93       47.49      6.79 o
  -4   9   4      185.99      194.50     10.51 o
  -3   9   4       55.02       54.70      6.94 o
  -2   9   4       91.28       89.90      7.64 o
  -1   9   4      383.55      365.02     11.99 o
   0   9   4       16.80       10.45      5.09 o
   1   9   4      176.54      183.38      9.46 o
   2   9   4       71.14       76.80      7.08 o
  -3  -9   5      161.41      161.82      7.91 o
  -2  -9   5      156.50      161.48      7.78 o
  -1  -9   5       27.54       27.22      4.70 o
   0  -9   5      107.61      123.88      7.33 o
   1  -9   5      105.11      104.85      6.02 o
  -6  -8   5      115.31      119.93     12.73 o
  -5  -8   5      102.25       98.77      9.02 o
  -4  -8   5      143.79      151.35      7.05 o
  -3  -8   5       57.20       58.38      5.18 o
  -2  -8   5      258.55      261.98      6.93 o
  -1  -8   5       74.88       83.09      5.59 o
   0  -8   5       13.27       10.57      3.34 o
   1  -8   5      143.84      141.82      6.11 o
   2  -8   5      105.68      108.97      6.01 o
   3  -8   5       29.10       24.18      4.40 o
  -7  -7   5       97.05      103.20      8.22 o
  -6  -7   5      132.42      128.77      8.89 o
  -5  -7   5      276.12      274.86     10.14 o
  -4  -7   5        2.75        1.43      3.17 o
  -3  -7   5      285.79      284.91      7.80 o
  -2  -7   5      180.81      186.39      5.68 o
  -1  -7   5       76.96       75.59      4.95 o
   0  -7   5      310.39      306.15      7.05 o
   1  -7   5       43.38       42.55      3.93 o
   2  -7   5      218.76      215.54      6.84 o
   3  -7   5      177.11      172.75      6.84 o
   4  -7   5        5.14        2.54      3.70 o
  -8  -6   5       12.08       12.52      5.61 o
  -7  -6   5      268.30      272.01     10.69 o
  -6  -6   5      305.15      316.83     20.96 o
  -5  -6   5      103.82       96.56      5.16 o
  -4  -6   5      235.81      243.32      6.74 o
  -3  -6   5      150.30      152.66      4.53 o
  -2  -6   5      226.89      229.81      5.40 o
  -1  -6   5      129.78      136.33      4.77 o
   0  -6   5       12.08       14.26      2.74 o
   1  -6   5      225.15      229.46      6.13 o
   2  -6   5      219.28      211.74      6.19 o
   3  -6   5       84.89       82.65      4.84 o
   4  -6   5      232.31      240.75      7.52 o
   5  -6   5       29.80       25.67      4.36 o
  -9  -5   5      101.06      106.62      8.51 o
  -8  -5   5      316.54      328.98     11.00 o
  -7  -5   5       57.48       56.99      5.87 o
  -6  -5   5      145.52      150.56      7.57 o
  -5  -5   5      382.20      392.99      9.18 o
  -4  -5   5       17.83       19.38      2.91 o
  -3  -5   5      187.07      187.84      4.29 o
  -2  -5   5     1119.44     1140.80     14.40 o
  -1  -5   5     1030.42     1062.26     18.21 o
   0  -5   5      342.75      328.27      6.84 o
   1  -5   5       86.42       85.77      3.47 o
   2  -5   5      837.80      810.85      9.99 o
   3  -5   5      204.96      194.25      6.12 o
   4  -5   5        1.20        1.68      3.08 o
   5  -5   5      292.79      287.08      7.83 o
   6  -5   5      197.65      211.33      7.75 o
  -9  -4   5      253.28      278.00     15.41 o
  -8  -4   5        4.93        6.31      4.39 o
  -7  -4   5      350.12      353.25     10.04 o
  -6  -4   5      484.78      494.31     10.21 o
  -5  -4   5      157.54      167.44      3.50 o
  -4  -4   5      603.05      632.33     11.00 o
  -3  -4   5      121.23      121.55      3.86 o
  -2  -4   5      319.11      337.20      4.49 o
  -1  -4   5      544.02      531.63      6.64 o
   0  -4   5       20.46       21.14      1.94 o
   1  -4   5      452.36      465.06      5.95 o
   2  -4   5      300.69      291.37      5.18 o
   3  -4   5       59.69       58.26      3.80 o
   4  -4   5      292.47      288.44      6.91 o
   5  -4   5      115.89      116.64      5.76 o
   6  -4   5       74.47       71.93      4.91 o
   7  -4   5      184.43      190.46      8.51 o
 -10  -3   5       86.56      105.89     12.86 o
  -9  -3   5       82.33       90.24      8.53 o
  -8  -3   5      513.61      542.68     14.92 o
  -7  -3   5       22.56       22.05      3.29 o
  -6  -3   5      491.14      500.65      8.71 o
  -5  -3   5      508.44      519.57      8.67 o
  -4  -3   5       38.81       33.97      5.71 o
  -3  -3   5     1140.64     1151.36     13.89 o
  -2  -3   5      971.11      998.40     12.33 o
  -1  -3   5      459.91      474.95      4.14 o
   0  -3   5     1437.38     1415.06     11.39 o
   1  -3   5      146.09      155.47      3.81 o
   2  -3   5      373.11      374.02      5.52 o
   3  -3   5      609.48      611.43      8.62 o
   4  -3   5       25.28       23.47      3.09 o
   5  -3   5      171.11      163.87      5.82 o
   6  -3   5      183.43      192.99      6.51 o
   7  -3   5       13.76       12.91      4.52 o
 -10  -2   5      174.34      190.35     10.76 o
  -9  -2   5      172.84      174.67     11.96 o
  -8  -2   5       23.48       20.32      3.81 o
  -7  -2   5      674.18      685.19     13.40 o
  -6  -2   5      212.08      205.69      3.48 o
  -5  -2   5      195.29      206.16      3.25 o
  -4  -2   5     1472.87     1390.08     71.28 o
  -3  -2   5      241.65      251.22      2.48 o
  -2  -2   5      636.62      648.93      4.58 o
  -1  -2   5     2092.06     2059.98     23.36 o
   0  -2   5       12.58       15.76      1.28 o
   1  -2   5     1076.51     1064.21     11.49 o
   2  -2   5      645.46      656.15      7.76 o
   3  -2   5       23.90       29.06      2.52 o
   4  -2   5      499.37      491.03      9.40 o
   5  -2   5      103.76      116.26      5.20 o
   6  -2   5       62.01       65.31      5.16 o
   7  -2   5      283.19      276.98     11.64 o
 -10  -1   5      112.64      121.51      9.33 o
  -9  -1   5      125.62      130.88      8.96 o
  -8  -1   5      371.94      361.99      8.75 o
  -7  -1   5      174.95      170.75      4.67 o
  -6  -1   5      890.00      880.36     10.42 o
  -5  -1   5     1678.45     1695.71     14.62 o
  -4  -1   5      244.91      255.19      2.92 o
  -3  -1   5     2252.25     2240.83     24.61 o
  -2  -1   5      688.26      668.90      4.85 o
  -1  -1   5       15.52       11.67      1.68 o
   0  -1   5     1945.38     1931.69     22.54 o
   1  -1   5      630.48      629.13      7.36 o
   2  -1   5       59.77       53.58      2.27 o
   3  -1   5     1411.68     1434.86     21.07 o
   4  -1   5       27.15       26.55      2.02 o
   5  -1   5       59.63       64.01      3.51 o
   6  -1   5      156.16      166.12      5.73 o
   7  -1   5       73.04       68.71      7.15 o
   8  -1   5       32.82       34.15      7.15 o
 -10   0   5       73.00       73.99      7.78 o
  -9   0   5      229.91      221.87      7.95 o
  -8   0   5      215.01      208.43      7.04 o
  -7   0   5      432.20      422.09      6.98 o
  -6   0   5      233.20      235.06      3.57 o
  -5   0   5      975.43      988.85     20.36 o
  -4   0   5     1151.72     1118.19     13.25 o
  -3   0   5      362.31      366.32      7.00 o
  -2   0   5     1707.92     1679.63     15.93 o
  -1   0   5     3456.85     3571.19     26.94 o
   0   0   5      429.51      470.95      5.71 o
   1   0   5      234.41      208.60      3.79 o
   2   0   5     1789.57     1826.04     19.63 o
   3   0   5      250.78      251.84      5.21 o
   4   0   5      214.32      213.97      4.25 o
   5   0   5      260.85      277.73     12.03 o
   6   0   5      154.73      143.47      8.35 o
   7   0   5      147.23      145.64     10.10 o
   8   0   5        0.38        4.77      5.68 o
 -10   1   5      110.91      105.68      9.04 o
  -9   1   5      143.24      137.01      6.78 o
  -8   1   5      368.05      359.09      8.49 o
  -7   1   5      178.68      173.84      4.54 o
  -6   1   5      889.12      860.98     10.40 o
  -5   1   5     1785.27     1755.28     25.82 o
  -4   1   5      254.29      258.64      3.27 o
  -3   1   5     2195.12     2186.13     17.14 o
  -2   1   5      648.34      619.72      6.54 o
  -1   1   5       47.31       48.33      1.65 o
   0   1   5     1807.23     1827.78     27.28 o
   1   1   5      647.90      635.09      7.58 o
   2   1   5      113.49      112.72      2.59 o
   3   1   5     1428.47     1440.16     19.15 o
   4   1   5       26.21       24.13      2.20 o
   5   1   5       82.91       87.55      3.86 o
   6   1   5      163.93      171.34      6.97 o
   7   1   5       82.69       84.51      6.07 o
   8   1   5        6.48        8.96      4.78 o
 -10   2   5      165.79      164.15     10.71 o
  -9   2   5      218.87      208.57      7.72 o
  -8   2   5       21.37       22.30      3.20 o
  -7   2   5      659.97      622.74      8.41 o
  -6   2   5      309.28      287.08      4.51 o
  -5   2   5      167.67      160.08      3.76 o
  -4   2   5     1462.87     1374.10     28.81 o
  -3   2   5      312.27      314.77      3.28 o
  -2   2   5      547.92      539.39      9.01 o
  -1   2   5     2083.69     2068.60     21.90 o
   0   2   5       12.90       14.13      1.02 o
   1   2   5      878.67      852.97     14.89 o
   2   2   5      754.42      751.65     14.83 o
   3   2   5       36.00       35.34      2.27 o
   4   2   5      448.54      434.16      8.18 o
   5   2   5      105.44      117.63      4.72 o
   6   2   5       47.57       45.79      4.71 o
   7   2   5      255.31      253.71      8.76 o
 -10   3   5       63.38       72.75      9.19 o
  -9   3   5       87.30       79.36      7.47 o
  -8   3   5      574.50      581.37      9.47 o
  -7   3   5       13.88       14.74      2.11 o
  -6   3   5      511.51      504.85      6.47 o
  -5   3   5      562.54      555.97      5.59 o
  -4   3   5       44.17       46.42      1.95 o
  -3   3   5     1154.54     1143.43     17.49 o
  -2   3   5      888.77      879.51     13.44 o
  -1   3   5      452.17      459.03      6.24 o
   0   3   5     1453.48     1432.21     19.73 o
   1   3   5       92.78       92.81      2.46 o
   2   3   5      360.71      360.75      7.41 o
   3   3   5      643.46      632.81     13.39 o
   4   3   5       23.59       19.28      2.80 o
   5   3   5      191.53      179.46      7.04 o
   6   3   5      181.27      186.22      9.21 o
   7   3   5       19.26       15.64      4.86 o
  -9   4   5      253.33      244.18     11.00 o
  -8   4   5        2.66        0.45      2.99 o
  -7   4   5      373.18      368.84      6.29 o
  -6   4   5      507.89      482.73      6.54 o
  -5   4   5      108.73      108.87      3.06 o
  -4   4   5      685.63      685.82      5.45 o
  -3   4   5      111.35      109.24      2.51 o
  -2   4   5      215.04      218.06      3.16 o
  -1   4   5      561.58      543.09      6.17 o
   0   4   5       21.58       20.98      1.47 o
   1   4   5      429.23      419.44      4.43 o
   2   4   5      318.76      314.42      4.67 o
   3   4   5       51.13       49.83      3.33 o
   4   4   5      324.76      321.65      6.78 o
   5   4   5      102.31      101.56      5.91 o
   6   4   5       54.25       56.13      4.46 o
   7   4   5      197.62      190.40      8.81 o
  -9   5   5       95.52       93.47      6.64 o
  -8   5   5      380.98      392.84      8.58 o
  -7   5   5       38.86       39.39      3.83 o
  -6   5   5      117.25      121.41      4.12 o
  -5   5   5      394.73      388.26      6.89 o
  -4   5   5       15.90       15.58      1.80 o
  -3   5   5      118.66      119.92      2.92 o
  -2   5   5     1223.56     1235.01     13.58 o
  -1   5   5     1071.85     1088.84     13.82 o
   0   5   5      319.84      309.44      4.69 o
   1   5   5       65.71       62.91      2.63 o
   2   5   5      826.24      813.94     11.21 o
   3   5   5      171.32      168.77      5.23 o
   4   5   5        0.95       -0.06      2.70 o
   5   5   5      257.37      243.31      8.14 o
   6   5   5      209.74      215.85      8.98 o
  -8   6   5       18.05       17.24      4.85 o
  -7   6   5      227.75      211.95      7.96 o
  -6   6   5      310.94      305.17      7.22 o
  -5   6   5      119.62      112.52      4.00 o
  -4   6   5      220.04      231.44      5.77 o
  -3   6   5      122.34      125.66      3.19 o
  -2   6   5      204.08      208.65      3.82 o
  -1   6   5      148.08      150.28      4.21 o
   0   6   5       11.50        8.72      1.95 o
   1   6   5      232.01      232.87      4.60 o
   2   6   5      246.15      249.74      5.92 o
   3   6   5       97.87       89.65      4.62 o
   4   6   5      238.86      242.01     10.28 o
   5   6   5       37.06       29.49      6.07 o
  -7   7   5       94.02       96.22      8.65 o
  -6   7   5      101.00      100.88      6.59 o
  -5   7   5      281.96      282.99     10.96 o
  -4   7   5        4.32        2.87      3.40 o
  -3   7   5      234.77      240.78      4.80 o
  -2   7   5      251.05      238.01      5.69 o
  -1   7   5      103.02      104.51      3.99 o
   0   7   5      304.17      314.19      5.98 o
   1   7   5       42.12       39.16      5.14 o
   2   7   5      222.84      224.25      7.30 o
   3   7   5      155.39      156.52      6.97 o
   4   7   5        4.13        0.50      4.96 o
  -6   8   5       89.90      105.23      7.38 o
  -5   8   5      104.16       98.04      6.83 o
  -4   8   5      128.93      130.74      9.11 o
  -3   8   5       47.58       45.75      6.18 o
  -2   8   5      264.18      256.28      8.22 o
  -1   8   5       79.49       81.60      6.97 o
   0   8   5       12.69       10.33      4.71 o
   1   8   5      141.32      147.06     10.14 o
   2   8   5      110.82      105.33      7.92 o
   3   8   5       29.49       20.68      9.02 o
  -3   9   5      191.59      185.27     10.66 o
  -2   9   5      124.76      129.35      7.71 o
  -1   9   5       14.61       17.72      5.63 o
   0   9   5      136.18      136.18      9.36 o
   1   9   5      103.52      105.25      8.52 o
  -5  -8   6       95.66      108.61      8.65 o
  -4  -8   6       10.04       10.38      4.25 o
  -3  -8   6      227.65      228.19      8.42 o
  -2  -8   6      128.39      134.28      9.32 o
  -1  -8   6       52.03       56.80      4.91 o
   0  -8   6      261.49      260.86      7.96 o
   1  -8   6       20.87       22.56      3.98 o
   2  -8   6       47.61       53.19      4.92 o
  -7  -7   6       79.72       85.79      8.01 o
  -6  -7   6       59.57       56.17      6.47 o
  -5  -7   6       78.65       76.72      7.81 o
  -4  -7   6      238.65      240.98      7.84 o
  -3  -7   6       87.91       84.75      5.76 o
  -2  -7   6      361.21      349.16      8.23 o
  -1  -7   6      256.58      257.99      6.81 o
   0  -7   6        6.54        8.07      3.15 o
   1  -7   6      277.43      271.60      7.48 o
   2  -7   6       95.50       97.69      5.64 o
   3  -7   6        5.98        5.23      3.74 o
   4  -7   6       65.33       61.28      5.48 o
  -8  -6   6      145.51      150.15      9.75 o
  -7  -6   6       30.54       32.52      5.71 o
  -6  -6   6      181.80      185.00      8.74 o
  -5  -6   6      263.70      275.25      7.90 o
  -4  -6   6       55.96       57.34      4.50 o
  -3  -6   6      236.60      246.42      7.45 o
  -2  -6   6      489.96      480.52      9.00 o
  -1  -6   6      107.17      101.34      4.46 o
   0  -6   6      369.55      363.97      7.37 o
   1  -6   6      266.61      261.61      6.74 o
   2  -6   6      125.72      116.78      5.56 o
   3  -6   6      174.04      184.59      6.73 o
   4  -6   6        5.54        6.60      3.76 o
   5  -6   6       15.67       21.33      4.58 o
  -8  -5   6       38.90       41.28      5.86 o
  -7  -5   6      313.86      317.27     15.54 o
  -6  -5   6      249.02      245.76      9.01 o
  -5  -5   6      531.66      503.24     10.22 o
  -4  -5   6      729.59      731.29     10.42 o
  -3  -5   6       36.72       37.18      2.87 o
  -2  -5   6      902.55      879.90     16.67 o
  -1  -5   6      650.51      459.76    146.69 o
   0  -5   6        3.31        2.78      2.28 o
   1  -5   6      252.65      252.37      6.18 o
   2  -5   6      556.05      541.06      9.02 o
   3  -5   6       26.09       26.72      3.59 o
   4  -5   6      307.07      297.08      7.95 o
   5  -5   6       76.44       81.70      5.41 o
   6  -5   6       34.70       30.94      4.92 o
  -9  -4   6       59.81       58.54     10.92 o
  -8  -4   6      262.88      272.24      9.88 o
  -7  -4   6       15.02       15.70      4.23 o
  -6  -4   6      133.73      142.90      5.34 o
  -5  -4   6      688.71      675.26     20.34 o
  -4  -4   6       50.15       50.56      2.94 o
  -3  -4   6      305.18      307.72      5.21 o
  -2  -4   6      653.36      655.42      6.48 o
  -1  -4   6      190.77      196.17      4.80 o
   0  -4   6      383.93      370.88      5.55 o
   1  -4   6      439.51      437.04      7.27 o
   2  -4   6      292.19      269.09      6.37 o
   3  -4   6      219.89      224.45      6.42 o
   4  -4   6       26.68       26.32      3.72 o
   5  -4   6       52.91       58.73      4.67 o
   6  -4   6      107.62      116.51      6.52 o
  -9  -3   6       84.13       63.80     10.01 o
  -8  -3   6       43.17       50.99      5.55 o
  -7  -3   6      931.79      961.33     39.17 o
  -6  -3   6      334.94      338.74      7.24 o
  -5  -3   6      428.08      416.35      6.33 o
  -4  -3   6      944.82      959.13      9.45 o
  -3  -3   6      104.17      101.01      2.70 o
  -2  -3   6     1360.80     1380.96     13.32 o
  -1  -3   6      433.00      436.37      6.40 o
   0  -3   6        7.92        6.95      1.69 o
   1  -3   6      918.94      928.50      8.91 o
   2  -3   6      323.88      320.66      6.53 o
   3  -3   6       26.53       28.90      3.24 o
   4  -3   6      491.04      495.41      8.70 o
   5  -3   6        3.87        2.51      3.18 o
   6  -3   6       39.49       40.49      4.47 o
   7  -3   6       43.53       43.98      7.23 o
 -10  -2   6       68.98       73.86     10.96 o
  -9  -2   6      222.23      215.10     14.59 o
  -8  -2   6      281.13      294.88     17.35 o
  -7  -2   6      189.24      187.73      7.73 o
  -6  -2   6      552.77      559.12      8.38 o
  -5  -2   6      477.67      483.25      8.89 o
  -4  -2   6      183.38      187.51      3.49 o
  -3  -2   6     1359.43     1361.86     21.46 o
  -2  -2   6      273.04      263.71      3.26 o
  -1  -2   6       49.40       38.89      5.86 o
   0  -2   6      645.74      637.36      5.82 o
   1  -2   6      255.06      239.93      4.62 o
   2  -2   6      348.74      346.89      5.59 o
   3  -2   6      503.25      503.91      7.87 o
   4  -2   6       41.65       47.84      3.64 o
   5  -2   6      417.01      411.81     12.80 o
   6  -2   6      138.43      147.95      7.22 o
   7  -2   6        4.58        5.69      6.16 o
 -10  -1   6      294.89      291.51     17.03 o
  -9  -1   6      469.30      481.05     24.35 o
  -8  -1   6       77.15       78.27      5.40 o
  -7  -1   6      803.04      792.03     11.60 o
  -6  -1   6      432.35      430.65      5.88 o
  -5  -1   6      107.01      110.69      2.72 o
  -4  -1   6      598.22      592.42      5.07 o
  -3  -1   6      197.34      197.48      3.14 o
  -2  -1   6      427.94      436.54      4.82 o
  -1  -1   6      688.89      665.56      5.98 o
   0  -1   6      135.36      152.26      3.13 o
   1  -1   6      713.58      713.27      9.10 o
   2  -1   6       72.51       77.33      3.09 o
   3  -1   6      486.46      470.67      7.34 o
   4  -1   6       83.08       85.74      3.77 o
   5  -1   6       70.45       73.11      5.29 o
   6  -1   6       71.57       75.14      5.54 o
   7  -1   6       77.11       80.12      7.83 o
 -10   0   6       59.82       71.34     10.79 o
  -9   0   6      242.78      241.70      9.80 o
  -8   0   6      286.22      304.88      8.18 o
  -7   0   6      246.92      242.95      5.85 o
  -6   0   6      646.69      645.73      7.33 o
  -5   0   6      522.50      525.17      9.67 o
  -4   0   6      127.16      135.42      2.45 o
  -3   0   6      792.49      825.73      7.62 o
  -2   0   6      965.74      943.92      8.82 o
  -1   0   6      252.40      253.90      3.01 o
   0   0   6      654.59      647.10      9.13 o
   1   0   6      115.10      113.84      2.73 o
   2   0   6      162.39      160.52      3.37 o
   3   0   6     1008.00     1016.53     17.83 o
   4   0   6        8.62        7.76      1.97 o
   5   0   6      515.02      510.18     10.38 o
   6   0   6      337.62      364.51     14.22 o
   7   0   6       39.79       38.30      6.74 o
 -10   1   6      283.32      273.16     12.12 o
  -9   1   6      525.77      530.44     14.15 o
  -8   1   6       91.34       90.55      4.80 o
  -7   1   6      736.13      730.22      8.18 o
  -6   1   6      424.96      404.21      6.89 o
  -5   1   6      125.98      126.28      2.59 o
  -4   1   6      592.22      575.81      6.86 o
  -3   1   6      201.10      199.73      2.74 o
  -2   1   6      520.55      535.32      6.66 o
  -1   1   6      793.36      766.34     11.70 o
   0   1   6      132.95      146.11      3.54 o
   1   1   6      768.99      754.16      6.62 o
   2   1   6       88.21       90.03      2.77 o
   3   1   6      508.05      505.80      5.44 o
   4   1   6       30.01       33.43      3.23 o
   5   1   6       89.82       89.87      4.77 o
   6   1   6       76.72       74.81      5.80 o
   7   1   6       89.39       91.80      6.48 o
 -10   2   6       68.92       65.22      7.46 o
  -9   2   6      184.55      184.68     13.96 o
  -8   2   6      210.40      214.05      6.08 o
  -7   2   6      208.15      204.00      4.99 o
  -6   2   6      534.88      531.37      8.51 o
  -5   2   6      348.70      343.11      4.75 o
  -4   2   6      186.10      187.58      3.47 o
  -3   2   6     1231.62     1196.42     17.32 o
  -2   2   6      252.13      241.19      4.11 o
  -1   2   6       29.26       29.14      1.70 o
   0   2   6      635.58      645.14     12.69 o
   1   2   6      237.70      235.08      3.75 o
   2   2   6      294.08      299.33      6.78 o
   3   2   6      511.91      502.51     18.77 o
   4   2   6       40.74       42.36      3.40 o
   5   2   6      409.18      396.32     16.29 o
   6   2   6      145.75      150.36      7.37 o
   7   2   6        5.67        2.16      4.53 o
  -9   3   6       99.80       93.72      8.07 o
  -8   3   6       53.05       55.99      4.12 o
  -7   3   6      908.11      848.37     38.93 o
  -6   3   6      307.15      297.49      5.36 o
  -5   3   6      448.19      431.05      5.35 o
  -4   3   6      930.29      928.67      8.26 o
  -3   3   6      120.19      112.93      2.49 o
  -2   3   6     1549.53     1562.82     19.38 o
  -1   3   6      400.14      396.80      7.32 o
   0   3   6        7.84        8.55      1.06 o
   1   3   6     1072.46     1077.77     18.40 o
   2   3   6      258.86      245.47      5.60 o
   3   3   6       22.46       23.07      2.94 o
   4   3   6      506.18      496.28     12.11 o
   5   3   6        3.04        1.94      3.56 o
   6   3   6       39.83       37.72      5.56 o
   7   3   6       51.60       56.98      6.20 o
  -9   4   6       47.90       46.42      5.50 o
  -8   4   6      194.58      191.00      7.64 o
  -7   4   6       26.12       26.90      2.89 o
  -6   4   6      152.17      149.71      4.39 o
  -5   4   6      562.84      536.38      6.64 o
  -4   4   6       44.26       43.96      2.24 o
  -3   4   6      316.23      305.58      4.06 o
  -2   4   6      591.62      574.07      5.96 o
  -1   4   6      142.92      137.40      2.70 o
   0   4   6      419.74      411.67      5.49 o
   1   4   6      455.29      456.37     10.16 o
   2   4   6      305.69      288.14      6.07 o
   3   4   6      202.15      206.54      5.83 o
   4   4   6       29.18       30.89      3.48 o
   5   4   6       68.21       62.92      5.51 o
   6   4   6      104.54      108.01      7.21 o
  -8   5   6       30.20       35.75      5.00 o
  -7   5   6      337.49      331.50      7.61 o
  -6   5   6      275.57      270.97      5.57 o
  -5   5   6      553.14      521.29      6.78 o
  -4   5   6      725.67      710.65      7.36 o
  -3   5   6       40.40       40.33      2.33 o
  -2   5   6      981.05      965.19     17.59 o
  -1   5   6      560.05      545.99      7.27 o
   0   5   6        2.90        3.52      2.05 o
   1   5   6      246.12      249.53      4.82 o
   2   5   6      526.61      512.62     13.84 o
   3   5   6       16.62       18.60      3.14 o
   4   5   6      342.76      346.42     11.48 o
   5   5   6       54.10       58.54      7.07 o
   6   5   6       34.41       26.39      5.56 o
  -8   6   6      136.34      137.29      7.88 o
  -7   6   6       20.23       21.07      4.61 o
  -6   6   6      169.66      176.31      6.17 o
  -5   6   6      288.17      287.63      6.71 o
  -4   6   6       54.10       53.13      3.05 o
  -3   6   6      197.62      203.87      4.20 o
  -2   6   6      534.55      521.01      7.38 o
  -1   6   6      100.20      101.75      4.13 o
   0   6   6      357.57      346.73      6.90 o
   1   6   6      308.95      288.59      6.19 o
   2   6   6      158.04      143.08      8.65 o
   3   6   6      182.82      188.49      7.30 o
   4   6   6        6.85        4.94      5.22 o
   5   6   6       13.04       15.51      5.89 o
  -7   7   6      111.89      109.78      7.25 o
  -6   7   6       85.28       86.98      6.33 o
  -5   7   6       88.12       86.19      5.86 o
  -4   7   6      263.28      255.41     10.06 o
  -3   7   6       86.48       83.52      5.63 o
  -2   7   6      369.23      341.66     10.93 o
  -1   7   6      214.18      204.58     12.50 o
   0   7   6        6.92        6.90      4.21 o
   1   7   6      239.53      228.83      9.30 o
   2   7   6       87.47       88.86      7.23 o
   3   7   6        3.12        0.92      4.67 o
   4   7   6       63.77       58.49     11.27 o
  -5   8   6       85.72       90.01      8.39 o
  -4   8   6        7.79        9.02      5.46 o
  -3   8   6      230.63      234.37      8.39 o
  -2   8   6      149.58      142.51      8.77 o
  -1   8   6       48.14       52.75      6.15 o
   0   8   6      259.65      266.74     10.68 o
   1   8   6       32.34       33.94      6.21 o
   2   8   6       45.38       45.93      6.69 o
  -4  -8   7       95.80      102.87      6.96 o
  -3  -8   7      102.04       99.75      8.41 o
  -2  -8   7       90.73       88.03      8.00 o
  -1  -8   7      164.85      166.99     10.25 o
   0  -8   7       10.82        8.21      3.71 o
   1  -8   7      177.03      170.31      7.28 o
  -6  -7   7      255.52      263.72     22.58 o
  -5  -7   7      108.78      112.42      6.87 o
  -4  -7   7       39.44       39.21      4.92 o
  -3  -7   7      542.14      523.05     13.88 o
  -2  -7   7       10.89        8.27      4.68 o
  -1  -7   7       20.33       14.33      6.52 o
   0  -7   7       92.36       93.71      5.30 o
   1  -7   7       46.79       49.91      4.55 o
   2  -7   7       54.89       52.64      4.88 o
   3  -7   7      119.61      128.98      7.00 o
  -7  -6   7      224.63      234.95     14.16 o
  -6  -6   7      140.17      147.72      8.71 o
  -5  -6   7       30.25       34.30      4.24 o
  -4  -6   7      196.45      198.22      7.23 o
  -3  -6   7      120.68      121.82      7.86 o
  -2  -6   7      148.02      145.29      5.97 o
  -1  -6   7      161.61       98.49     39.98 o
   0  -6   7       20.41       22.67      3.38 o
   1  -6   7      207.07      198.90      6.68 o
   2  -6   7        9.94       13.50      3.54 o
   3  -6   7       23.67       23.02      4.14 o
   4  -6   7      124.76      120.98      6.73 o
  -8  -5   7      389.83      386.67     28.15 o
  -7  -5   7       21.61       24.57      5.33 o
  -6  -5   7      182.65      182.67      8.57 o
  -5  -5   7      392.21      398.54     12.07 o
  -4  -5   7        3.91        4.31      3.11 o
  -3  -5   7      203.13      203.00      8.55 o
  -2  -5   7      420.87      422.48      7.95 o
  -1  -5   7       26.03       12.66      7.93 o
   0  -5   7      304.86      290.45      6.64 o
   1  -5   7       48.85       48.43      3.86 o
   2  -5   7       91.03       81.57      4.90 o
   3  -5   7      157.40      165.81      6.38 o
   4  -5   7        1.73        0.47      3.39 o
   5  -5   7       28.64       29.59      4.81 o
  -9  -4   7      131.21      155.58     15.20 o
  -8  -4   7       42.38       42.30      5.55 o
  -7  -4   7      278.71      306.93     14.91 o
  -6  -4   7      136.91      132.77      5.73 o
  -5  -4   7       62.81       63.85      4.43 o
  -4  -4   7      552.10      563.28     10.55 o
  -3  -4   7      128.31      132.30      4.42 o
  -2  -4   7      463.30      477.40      7.26 o
  -1  -4   7      198.77      191.91      6.34 o
   0  -4   7       10.97       12.33      2.53 o
   1  -4   7      217.66      211.53      5.97 o
   2  -4   7       82.90       80.99      4.68 o
   3  -4   7       69.12       69.47      4.60 o
   4  -4   7      151.03      152.24      6.47 o
   5  -4   7       24.99       29.86      4.37 o
  -9  -3   7      141.03      135.81     13.38 o
  -8  -3   7      265.44      254.73     14.89 o
  -7  -3   7      116.33      109.04      9.48 o
  -6  -3   7      443.98      437.22      8.02 o
  -5  -3   7      291.77      309.39      8.70 o
  -4  -3   7       34.28       35.71      3.38 o
  -3  -3   7      395.45      404.60      5.07 o
  -2  -3   7      854.53      863.76     11.41 o
  -1  -3   7      259.00      187.14     43.17 o
   0  -3   7      478.86      481.63      7.15 o
   1  -3   7      263.30      252.06      6.39 o
   2  -3   7      334.66      315.83      6.97 o
   3  -3   7      114.39      111.98      5.23 o
   4  -3   7       55.73       54.56      4.43 o
   5  -3   7      134.69      131.81      6.37 o
   6  -3   7       81.70       93.59      5.79 o
 -10  -2   7      194.03      179.53     15.32 o
  -9  -2   7      156.32      151.82     13.30 o
  -8  -2   7       50.13       44.38      8.37 o
  -7  -2   7      449.18      450.68     16.86 o
  -6  -2   7      250.17      252.19      9.50 o
  -5  -2   7      432.94      427.25      8.30 o
  -4  -2   7      675.95      686.07      8.25 o
  -3  -2   7      156.35      154.23      3.32 o
  -2  -2   7     1007.69     1013.31      9.28 o
  -1  -2   7      405.76      412.71      8.14 o
   0  -2   7       68.42       67.01      3.19 o
   1  -2   7      563.11      554.87      7.58 o
   2  -2   7      386.68      389.37     14.43 o
   3  -2   7       99.13       90.11      4.76 o
   4  -2   7      172.54      176.12      6.18 o
   5  -2   7       72.96       87.49      5.27 o
   6  -2   7       63.99       68.96      5.93 o
 -10  -1   7       63.72       54.74     10.27 o
  -9  -1   7       25.52       26.16      8.20 o
  -8  -1   7      182.45      177.04     12.65 o
  -7  -1   7       15.92       16.29      2.93 o
  -6  -1   7      237.00      241.20      5.46 o
  -5  -1   7      472.36      459.81      7.40 o
  -4  -1   7       49.90       47.72      2.07 o
  -3  -1   7      652.47      664.79      5.33 o
  -2  -1   7      450.88      450.02      4.34 o
  -1  -1   7      440.58      458.45      5.41 o
   0  -1   7      349.45      348.92      4.43 o
   1  -1   7      351.35      350.37      5.05 o
   2  -1   7      324.57      313.10      5.58 o
   3  -1   7      384.25      383.08      7.15 o
   4  -1   7       43.13       47.08      3.79 o
   5  -1   7      134.21      136.21      5.79 o
   6  -1   7      133.41      129.17     11.61 o
 -10   0   7      136.68      139.16     10.25 o
  -9   0   7      273.18      266.17     10.68 o
  -8   0   7       20.01       18.86      3.99 o
  -7   0   7      445.49      443.62      7.61 o
  -6   0   7      434.11      433.17      6.53 o
  -5   0   7      675.73      688.97      7.13 o
  -4   0   7      993.42      958.14     38.51 o
  -3   0   7       14.41       12.90      1.54 o
  -2   0   7      378.79      329.01     31.44 o
  -1   0   7     1643.62     1663.22     18.57 o
   0   0   7       12.19       12.36      1.46 o
   1   0   7      331.91      327.64      4.43 o
   2   0   7     1177.65     1170.34     13.75 o
   3   0   7      182.13      177.40      4.70 o
   4   0   7      115.81      120.87      5.15 o
   5   0   7      103.07      113.35      6.34 o
   6   0   7       42.05       39.60      6.67 o
 -10   1   7       54.73       50.86      7.07 o
  -9   1   7       28.63       23.99      4.52 o
  -8   1   7      207.34      203.64      6.22 o
  -7   1   7       18.26       19.58      3.00 o
  -6   1   7      235.55      241.19      4.20 o
  -5   1   7      591.78      588.18      9.74 o
  -4   1   7       48.88       48.35      2.04 o
  -3   1   7      741.08      748.03      8.10 o
  -2   1   7      441.08      433.42      7.46 o
  -1   1   7      412.93      423.06      9.75 o
   0   1   7      338.15      324.81     15.44 o
   1   1   7      377.09      370.56     10.04 o
   2   1   7      282.50      284.67      4.36 o
   3   1   7      475.17      470.41     10.48 o
   4   1   7       39.81       40.67      4.27 o
   5   1   7      111.66      111.42      5.47 o
   6   1   7      148.70      164.71      7.93 o
 -10   2   7      174.23      173.04     17.20 o
  -9   2   7      170.85      167.01      9.82 o
  -8   2   7       59.33       57.63      4.18 o
  -7   2   7      434.11      433.00      7.59 o
  -6   2   7      270.20      261.72      5.04 o
  -5   2   7      484.10      482.25      5.12 o
  -4   2   7      576.42      584.92      9.01 o
  -3   2   7      154.39      147.15      3.05 o
  -2   2   7      936.33      950.56      9.32 o
  -1   2   7      456.20      468.86      7.07 o
   0   2   7       67.06       62.75      2.12 o
   1   2   7      512.41      514.60     10.81 o
   2   2   7      382.15      373.33     12.55 o
   3   2   7      112.19      102.02      5.53 o
   4   2   7      131.41      135.09      5.45 o
   5   2   7       73.72       76.21      7.24 o
   6   2   7       70.76       67.04      5.95 o
  -9   3   7      164.38      156.60      9.90 o
  -8   3   7      236.11      245.15      8.22 o
  -7   3   7      144.07      135.22      4.61 o
  -6   3   7      514.20      473.18     20.94 o
  -5   3   7      359.43      367.85      5.16 o
  -4   3   7       31.67       30.87      2.17 o
  -3   3   7      536.80      543.67      6.32 o
  -2   3   7      831.88      822.46     12.55 o
  -1   3   7      224.75      216.54      4.43 o
   0   3   7      463.01      463.96      7.75 o
   1   3   7      307.40      294.97      5.52 o
   2   3   7      317.90      293.89     11.63 o
   3   3   7      176.76      176.19      5.74 o
   4   3   7       55.52       60.03      4.22 o
   5   3   7      137.79      123.97      8.71 o
   6   3   7       85.21       90.88      6.65 o
  -9   4   7      142.71      150.62      7.85 o
  -8   4   7       49.61       50.96      5.34 o
  -7   4   7      280.38      289.86      7.19 o
  -6   4   7      144.12      135.30      4.52 o
  -5   4   7       95.03       94.08      3.68 o
  -4   4   7      471.95      465.85      5.66 o
  -3   4   7      160.03      155.68      3.85 o
  -2   4   7      508.29      520.16     10.17 o
  -1   4   7      160.07      150.88      4.59 o
   0   4   7       10.72       11.33      2.40 o
   1   4   7      228.85      215.08      5.57 o
   2   4   7       57.55       61.27      3.93 o
   3   4   7       72.17       68.12      4.31 o
   4   4   7      109.84      115.66      5.62 o
   5   4   7       35.57       37.87      6.39 o
  -8   5   7      361.88      353.77     10.18 o
  -7   5   7       27.97       29.01      3.80 o
  -6   5   7      182.26      180.63      6.11 o
  -5   5   7      389.99      392.99      6.35 o
  -4   5   7        5.62        5.46      2.03 o
  -3   5   7      145.73      147.89      3.94 o
  -2   5   7      462.52      466.65      7.24 o
  -1   5   7       35.89       34.82      3.03 o
   0   5   7      293.84      280.56      6.06 o
   1   5   7       55.29       57.54      3.80 o
   2   5   7      102.05       95.41      5.63 o
   3   5   7      158.05      161.21      6.98 o
   4   5   7        1.79        0.69      5.00 o
   5   5   7       31.00       23.21      6.43 o
  -7   6   7      221.99      236.17      8.76 o
  -6   6   7      144.14      146.83      6.98 o
  -5   6   7       25.30       26.22      4.29 o
  -4   6   7      222.63      229.92      5.44 o
  -3   6   7      125.81      124.72      4.33 o
  -2   6   7      171.97      168.76      5.14 o
  -1   6   7      167.85      175.50      5.26 o
   0   6   7       19.35       18.23      2.90 o
   1   6   7      185.79      164.27      8.59 o
   2   6   7       16.18       24.04      5.46 o
   3   6   7       26.51       28.54      5.76 o
   4   6   7      101.68      106.37     13.17 o
  -6   7   7      216.36      218.55     11.67 o
  -5   7   7       85.40       84.89      7.42 o
  -4   7   7       44.53       42.37      5.07 o
  -3   7   7      453.66      435.44     10.30 o
  -2   7   7       39.73       41.21      6.00 o
  -1   7   7       37.54       37.25      5.55 o
   0   7   7       70.52       72.48      6.91 o
   1   7   7       46.63       49.77      6.47 o
   2   7   7       74.91       74.95      7.14 o
   3   7   7      100.81      108.18     13.12 o
  -4   8   7       87.37       86.77      6.38 o
  -3   8   7      106.19       94.86      6.68 o
  -2   8   7      107.92      111.97      8.97 o
  -1   8   7      150.86      148.16      9.06 o
   0   8   7       11.39        8.85      5.66 o
   1   8   7      184.74      171.03      9.98 o
  -5  -7   8       65.66       69.18      5.77 o
  -4  -7   8       57.03       70.48      6.93 o
  -3  -7   8       70.06       70.27      7.54 o
  -2  -7   8      188.26      197.80     10.49 o
  -1  -7   8       95.29       97.61      6.68 o
   0  -7   8        5.63       10.24      3.71 o
   1  -7   8      146.52      141.40      6.71 o
  -7  -6   8       34.71       41.56      6.49 o
  -6  -6   8      131.72      123.79      8.47 o
  -5  -6   8       61.32       67.28      6.50 o
  -4  -6   8       15.81       14.16      5.02 o
  -3  -6   8      282.62      274.15     10.60 o
  -2  -6   8       59.99       62.52      6.67 o
  -1  -6   8       94.64       89.54      6.04 o
   0  -6   8      188.68      184.77      6.50 o
   1  -6   8       28.90       32.85      4.06 o
   2  -6   8       77.79       77.96      5.46 o
   3  -6   8       91.04       84.70      5.76 o
  -8  -5   8       48.78       53.23     10.23 o
  -7  -5   8      201.82      229.14     17.31 o
  -6  -5   8      100.17      102.77      5.93 o
  -5  -5   8       27.32       31.80      5.19 o
  -4  -5   8      439.23      441.93     12.18 o
  -3  -5   8       41.81       43.90      5.51 o
  -2  -5   8      160.04      157.58      5.97 o
  -1  -5   8      301.69      309.32      8.53 o
   0  -5   8       13.84       14.79      3.30 o
   1  -5   8      180.32      184.03      6.52 o
   2  -5   8      165.74      172.69      6.69 o
   3  -5   8        0.74        2.60      3.60 o
   4  -5   8      118.71      122.46      6.73 o
  -8  -4   8      327.92      322.85     17.91 o
  -7  -4   8        1.41       -3.26      4.10 o
  -6  -4   8      298.60      219.55     94.23 o
  -5  -4   8      192.92      184.33      9.73 o
  -4  -4   8       56.38       57.75      6.48 o
  -3  -4   8      414.61      412.57     11.35 o
  -2  -4   8      150.83      153.89      4.99 o
  -1  -4   8      170.29      103.85     46.32 o
   0  -4   8      226.45      237.12      6.25 o
   1  -4   8      143.26      138.45      5.49 o
   2  -4   8      216.73      202.14      6.61 o
   3  -4   8      177.60      175.86      6.92 o
   4  -4   8        7.80        9.52      3.90 o
  -9  -3   8       39.43       46.06      9.71 o
  -8  -3   8       30.54       24.61      8.76 o
  -7  -3   8      215.41      216.18     14.20 o
  -6  -3   8      283.24      249.55     14.27 o
  -5  -3   8      123.54      118.96      7.31 o
  -4  -3   8      471.40      465.55     11.95 o
  -3  -3   8      170.12      167.79      5.20 o
  -2  -3   8      345.39      350.58      6.44 o
  -1  -3   8      241.57      224.32      9.50 o
   0  -3   8       78.49       79.42      4.49 o
   1  -3   8      300.53      302.10      6.92 o
   2  -3   8      173.32      184.59      6.28 o
   3  -3   8       20.45       19.98      3.79 o
   4  -3   8      231.83      234.21      7.56 o
   5  -3   8       55.72       69.52      5.33 o
  -9  -2   8       70.51       68.03     11.05 o
  -8  -2   8      450.60      440.96     18.69 o
  -7  -2   8       62.07       64.01      5.86 o
  -6  -2   8      526.96      523.57     12.59 o
  -5  -2   8      384.65      393.52      8.58 o
  -4  -2   8        1.20        0.26      2.74 o
  -3  -2   8      581.03      578.98      7.54 o
  -2  -2   8      339.60      347.24      5.05 o
  -1  -2   8       96.38       98.18      3.85 o
   0  -2   8      228.39      228.81      5.06 o
   1  -2   8      400.10      383.69      7.33 o
   2  -2   8      263.03      262.20      6.64 o
   3  -2   8       34.90       37.69      3.83 o
   4  -2   8        1.10       -1.56      3.03 o
   5  -2   8       39.25       41.36      4.45 o
  -9  -1   8      151.93      147.29     14.12 o
  -8  -1   8       24.43       22.75      7.60 o
  -7  -1   8      424.22      411.59      9.10 o
  -6  -1   8      112.33      109.99      8.11 o
  -5  -1   8      106.83      104.89      4.49 o
  -4  -1   8      528.22      531.92      8.66 o
  -3  -1   8      271.79      276.67      5.41 o
  -2  -1   8      367.07      371.03      4.91 o
  -1  -1   8      461.69      460.60      7.43 o
   0  -1   8       10.74       12.42      2.18 o
   1  -1   8      294.01      293.84      5.54 o
   2  -1   8      152.82      164.97      5.45 o
   3  -1   8       46.41       42.86      3.79 o
   4  -1   8      250.25      257.01      7.13 o
   5  -1   8       20.72       26.91      4.60 o
  -9   0   8       50.85       60.91     10.45 o
  -8   0   8      609.96      620.83     11.31 o
  -7   0   8       65.13       55.55      4.47 o
  -6   0   8      301.68      309.50      6.66 o
  -5   0   8      743.97      723.55     39.16 o
  -4   0   8        8.32        6.19      1.60 o
  -3   0   8      613.05      640.89     10.62 o
  -2   0   8      139.18      132.77      2.87 o
  -1   0   8        2.71        2.41      1.40 o
   0   0   8      654.43      639.93      9.49 o
   1   0   8       29.80       29.05      2.35 o
   2   0   8        9.42        8.85      2.37 o
   3   0   8       52.89       62.50      4.08 o
   4   0   8        0.18        0.07      3.43 o
   5   0   8       10.94       14.22      4.24 o
   6   0   8       59.02       54.20      7.39 o
  -9   1   8      190.89      219.90     10.24 o
  -8   1   8       20.76       16.63      3.53 o
  -7   1   8      450.66      447.68      7.91 o
  -6   1   8       74.16       74.36      4.24 o
  -5   1   8       60.46       55.50      2.74 o
  -4   1   8      528.86      533.09      8.05 o
  -3   1   8      271.14      275.18      5.82 o
  -2   1   8      294.19      296.47      5.22 o
  -1   1   8      533.19      539.11      8.58 o
   0   1   8       10.26        9.01      1.29 o
   1   1   8      271.80      267.01      6.57 o
   2   1   8      170.11      182.25      5.78 o
   3   1   8       54.59       50.53      4.48 o
   4   1   8      230.87      224.45      8.26 o
   5   1   8       18.80       19.89      4.95 o
  -9   2   8       78.62       81.50      7.81 o
  -8   2   8      407.52      410.94      8.28 o
  -7   2   8       65.76       61.96      4.08 o
  -6   2   8      504.83      501.93      7.36 o
  -5   2   8      343.05      345.81      5.08 o
  -4   2   8        0.62        0.26      1.36 o
  -3   2   8      663.80      619.97     44.51 o
  -2   2   8      252.99      248.67      7.31 o
  -1   2   8      108.79      108.20      3.31 o
   0   2   8      290.81      303.57      6.97 o
   1   2   8      330.97      310.06      8.51 o
   2   2   8      222.15      216.95      5.94 o
   3   2   8       40.81       47.85      5.86 o
   4   2   8        0.65        1.33      3.55 o
   5   2   8       45.42       45.87      6.65 o
  -9   3   8       67.86       75.55      7.56 o
  -8   3   8       27.03       25.94      4.50 o
  -7   3   8      217.91      228.24      5.40 o
  -6   3   8      269.14      254.91      7.07 o
  -5   3   8       87.85       85.40      3.32 o
  -4   3   8      415.63      407.98      6.07 o
  -3   3   8      185.56      179.72      4.28 o
  -2   3   8      281.24      269.17      5.35 o
  -1   3   8      276.68      264.70      6.04 o
   0   3   8       80.12       76.14      4.12 o
   1   3   8      301.34      288.91      6.67 o
   2   3   8      197.74      206.00      7.66 o
   3   3   8       32.42       35.53      3.73 o
   4   3   8      201.31      209.66      7.85 o
   5   3   8       61.49       70.85      7.57 o
  -8   4   8      316.67      307.97      9.51 o
  -7   4   8        5.14        3.02      3.10 o
  -6   4   8      316.69      306.99      5.54 o
  -5   4   8      147.73      149.02      4.10 o
  -4   4   8       52.16       50.34      2.76 o
  -3   4   8      477.05      477.28      7.05 o
  -2   4   8      104.06       95.05      4.24 o
  -1   4   8      187.20      176.83      5.31 o
   0   4   8      203.13      196.67      5.64 o
   1   4   8      123.22      110.40      4.92 o
   2   4   8      210.77      195.89      7.39 o
   3   4   8      162.46      157.19      7.17 o
   4   4   8        7.61        8.42      5.10 o
  -8   5   8       48.79       53.70      5.92 o
  -7   5   8      201.09      214.32      6.92 o
  -6   5   8       94.41       95.85      4.51 o
  -5   5   8       18.14       20.17      2.91 o
  -4   5   8      461.23      459.91      7.59 o
  -3   5   8       25.33       26.02      3.10 o
  -2   5   8      117.30      113.68      4.67 o
  -1   5   8      328.54      328.61      6.88 o
   0   5   8       14.83       14.91      3.02 o
   1   5   8      191.61      185.75      6.07 o
   2   5   8      180.28      181.77      9.43 o
   3   5   8        0.04       -0.81      4.94 o
   4   5   8      137.85      125.92     14.72 o
  -7   6   8       25.08       32.31      5.24 o
  -6   6   8      136.75      140.25      6.32 o
  -5   6   8       79.39       81.18      5.81 o
  -4   6   8       15.54       12.11      4.07 o
  -3   6   8      293.24      294.85     10.45 o
  -2   6   8       52.04       50.20      5.83 o
  -1   6   8       90.48       85.24      7.23 o
   0   6   8      178.42      168.83      9.11 o
   1   6   8       30.90       31.28      6.05 o
   2   6   8       67.66       66.10      7.02 o
   3   6   8      100.65       95.06     12.22 o
  -5   7   8       61.11       66.80      5.93 o
  -4   7   8       89.42      109.68      7.05 o
  -3   7   8       65.26       64.30      5.70 o
  -2   7   8      190.43      188.84      9.58 o
  -1   7   8       98.45       92.52      8.83 o
   0   7   8        6.31        5.36      4.93 o
   1   7   8      155.66      155.16      9.71 o
  -4  -7   9        4.46        0.92      5.31 o
  -3  -7   9       98.85      103.93      8.91 o
  -2  -7   9      125.61      123.55      9.97 o
  -1  -7   9       35.01       38.09      5.51 o
  -6  -6   9       46.88       51.41     10.92 o
  -5  -6   9       72.62       67.58      7.14 o
  -4  -6   9      304.21      303.44     11.68 o
  -3  -6   9       23.11       25.37      5.80 o
  -2  -6   9       38.26       41.22      6.55 o
  -1  -6   9      113.64      115.28      7.22 o
   0  -6   9        5.84        8.22      3.75 o
   1  -6   9       47.89       45.33      4.91 o
  -7  -5   9       13.59       16.19      9.07 o
  -6  -5   9       76.98       82.11      7.51 o
  -5  -5   9      192.45      178.86     10.71 o
  -4  -5   9        6.76       11.47      5.31 o
  -3  -5   9      108.95      123.19      8.43 o
  -2  -5   9      114.35      112.35      8.25 o
  -1  -5   9        1.25        2.36      2.44 o
   0  -5   9      142.55      133.79      6.08 o
   1  -5   9        5.39        5.95      3.66 o
   2  -5   9       55.79       59.14      4.99 o
   3  -5   9       62.98       56.34      5.36 o
  -8  -4   9        0.05        0.35      8.33 o
  -7  -4   9      316.98      330.32     17.05 o
  -6  -4   9       22.02       27.31      5.44 o
  -5  -4   9       12.20       14.46      4.87 o
  -4  -4   9      360.31      355.01     11.70 o
  -3  -4   9      130.30      127.48      8.42 o
  -2  -4   9      276.33      272.70      6.49 o
  -1  -4   9      172.57      121.12     39.34 o
   0  -4   9        7.52        9.39      3.29 o
   1  -4   9      125.93      122.66      6.00 o
   2  -4   9       54.95       57.96      4.75 o
   3  -4   9        9.37        7.75      3.88 o
  -8  -3   9      192.46      180.96     14.12 o
  -7  -3   9       26.04       27.24      8.59 o
  -6  -3   9      191.16      183.34      9.03 o
  -5  -3   9      248.22      234.06      9.84 o
  -4  -3   9        9.75        9.10      4.62 o
  -3  -3   9      202.26      211.80      9.25 o
  -2  -3   9      127.24      124.06      4.98 o
  -1  -3   9       64.82       69.11      4.11 o
   0  -3   9      149.55      151.10      5.80 o
   1  -3   9       67.50       67.23      4.58 o
   2  -3   9      169.31      170.21      8.12 o
   3  -3   9       40.83       39.26      4.51 o
   4  -3   9       31.39       35.52      4.72 o
  -9  -2   9      150.14      151.39     13.94 o
  -8  -2   9        1.05        4.27      7.12 o
  -7  -2   9      160.13      124.25     38.51 o
  -6  -2   9      157.12      163.91     15.80 o
  -5  -2   9      128.60      127.01      7.94 o
  -4  -2   9      127.77      133.40      8.48 o
  -3  -2   9      307.34      313.54      7.58 o
  -2  -2   9      347.53      359.99      6.89 o
  -1  -2   9      149.42      163.65      5.36 o
   0  -2   9       68.32       71.00      4.40 o
   1  -2   9      331.61      320.80      7.24 o
   2  -2   9      123.61      121.66      5.62 o
   3  -2   9       21.67       21.42      3.80 o
   4  -2   9       70.17       69.96      4.98 o
  -9  -1   9       73.84       70.71     11.40 o
  -8  -1   9      134.00      154.02     13.60 o
  -7  -1   9       72.52       71.08      6.67 o
  -6  -1   9      477.51      480.71     12.56 o
  -5  -1   9      123.49      127.50      6.00 o
  -4  -1   9       22.48       25.05      3.63 o
  -3  -1   9      971.97      975.80     14.45 o
  -2  -1   9       34.72       32.02      2.58 o
  -1  -1   9       95.80       97.89      3.89 o
   0  -1   9      283.32      288.15      6.35 o
   1  -1   9       60.59       59.13      3.92 o
   2  -1   9      130.14      130.28      5.41 o
   3  -1   9      195.93      209.87      6.92 o
   4  -1   9        3.91        4.66      4.24 o
   5  -1   9       83.16       82.60      6.46 o
  -9   0   9      156.54      150.61     13.51 o
  -8   0   9       15.36        6.63      6.86 o
  -7   0   9      188.25      178.15      7.02 o
  -6   0   9      128.16      113.76      5.91 o
  -5   0   9       69.92       67.21      5.94 o
  -4   0   9      173.95      164.03     10.77 o
  -3   0   9       40.66       40.78      2.87 o
  -2   0   9      123.20      123.01      3.82 o
  -1   0   9      160.64      160.95      3.66 o
   0   0   9      122.06      124.14      4.12 o
   1   0   9      586.17      590.90     20.12 o
   2   0   9       73.00       75.05      4.35 o
   3   0   9        4.79        2.06      3.70 o
   4   0   9      123.80      115.37      6.92 o
   5   0   9       26.86       31.99      5.21 o
  -9   1   9       62.85       53.48      9.80 o
  -8   1   9      126.00      129.56      6.84 o
  -7   1   9       74.13       70.60      5.58 o
  -6   1   9      498.66      501.80      8.10 o
  -5   1   9       83.81       89.18      3.79 o
  -4   1   9       20.39       20.88      2.24 o
  -3   1   9     1014.49      948.31     31.92 o
  -2   1   9        7.61        6.98      2.16 o
  -1   1   9       85.78       76.80     10.10 o
   0   1   9      290.72      292.40      7.07 o
   1   1   9       50.72       53.22      3.85 o
   2   1   9      106.81      105.37      7.80 o
   3   1   9      204.58      205.97      7.75 o
   4   1   9        4.17        4.78      4.06 o
   5   1   9       81.58       84.23      8.11 o
  -9   2   9      124.38      137.14     13.90 o
  -8   2   9        2.54        4.91      4.02 o
  -7   2   9      196.62      191.11      6.15 o
  -6   2   9      158.08      160.43      5.56 o
  -5   2   9      154.97      161.52      4.24 o
  -4   2   9      206.92      200.47      9.76 o
  -3   2   9      281.10      280.10      6.10 o
  -2   2   9      334.38      341.75     11.20 o
  -1   2   9      172.24      173.66      5.54 o
   0   2   9       70.12       65.50      4.07 o
   1   2   9      368.43      341.75      8.75 o
   2   2   9      165.09      161.44      8.86 o
   3   2   9       29.80       27.49      4.36 o
   4   2   9       86.06       88.39      6.29 o
  -8   3   9      156.15      163.38      7.65 o
  -7   3   9       29.39       25.04      4.39 o
  -6   3   9      227.98      231.19      5.54 o
  -5   3   9      201.07      191.42      4.55 o
  -4   3   9        8.13        4.65      2.09 o
  -3   3   9      217.69      224.77      5.05 o
  -2   3   9      133.89      128.02      4.98 o
  -1   3   9       74.54       68.60      4.14 o
   0   3   9      115.01      109.04      4.99 o
   1   3   9       72.27       68.37      5.18 o
   2   3   9      169.45      167.06      7.25 o
   3   3   9       12.93        9.24      5.12 o
   4   3   9       33.81       38.65      6.48 o
  -8   4   9        0.53       -0.74      4.22 o
  -7   4   9      319.66      344.25      9.51 o
  -6   4   9       31.83       33.23      3.36 o
  -5   4   9       29.13       30.17      3.08 o
  -4   4   9      366.47      381.22      5.89 o
  -3   4   9      139.18      134.95      5.19 o
  -2   4   9      300.70      301.81      6.85 o
  -1   4   9      164.97      162.56      5.72 o
   0   4   9        8.13        7.54      2.99 o
   1   4   9      128.60      122.05      5.57 o
   2   4   9       85.88       86.67      6.00 o
   3   4   9       15.51        8.55      5.24 o
  -7   5   9        7.56        6.86      3.64 o
  -6   5   9       93.12      100.72      5.53 o
  -5   5   9      176.57      173.05      6.25 o
  -4   5   9        8.34       14.46      3.27 o
  -3   5   9      101.29      111.66      6.30 o
  -2   5   9      120.41      117.68      6.26 o
  -1   5   9        5.54        6.88      3.72 o
   0   5   9      144.41      133.96      8.77 o
   1   5   9        5.84        9.24      5.01 o
   2   5   9       71.60       75.61      7.53 o
   3   5   9       28.68       23.40      6.12 o
  -6   6   9       34.25       43.27      5.58 o
  -5   6   9       46.42       48.02      5.56 o
  -4   6   9      306.23      313.88      9.55 o
  -3   6   9       36.74       38.86      6.19 o
  -2   6   9       53.80       62.91      6.85 o
  -1   6   9       94.73       93.41      7.96 o
   0   6   9        6.32        7.79      5.24 o
   1   6   9       48.50       54.99      7.17 o
  -4   7   9        5.80        6.54      4.57 o
  -3   7   9       94.60       91.24      6.70 o
  -2   7   9      121.33      130.89      9.46 o
  -1   7   9       34.68       31.83      6.57 o
  -4  -6  10       20.12       14.27      6.17 o
  -3  -6  10      115.64      116.62      9.47 o
  -2  -6  10       19.42       23.09      6.90 o
  -1  -6  10        9.28       12.38      5.02 o
  -6  -5  10        3.66        6.95      5.64 o
  -5  -5  10        0.62        0.13      5.43 o
  -4  -5  10      137.01      137.64      9.74 o
  -3  -5  10       11.38        8.99      5.62 o
  -2  -5  10      135.08      127.38      9.49 o
  -1  -5  10       20.86       22.61      4.74 o
   0  -5  10        4.41        3.02      3.59 o
   1  -5  10      152.47      147.26      6.89 o
  -7  -4  10       21.10       25.04      8.81 o
  -6  -4  10      152.34      156.39      9.49 o
  -5  -4  10      174.10      178.79     10.21 o
  -4  -4  10       22.88       24.00      5.91 o
  -3  -4  10      163.74      159.90      9.85 o
  -2  -4  10      145.43      152.54      7.20 o
  -1  -4  10       10.27        4.32      3.25 o
   0  -4  10      146.49      153.33      6.46 o
   1  -4  10      120.40      121.58      6.52 o
   2  -4  10       90.39       88.74      5.86 o
  -8  -3  10       23.81       25.81      9.11 o
  -7  -3  10      132.54      133.11      9.23 o
  -6  -3  10       51.98       52.83      6.60 o
  -5  -3  10       47.27       40.24      6.40 o
  -4  -3  10      272.49      273.54     10.89 o
  -3  -3  10        1.09        2.98      4.42 o
  -2  -3  10       88.82       88.18      5.03 o
  -1  -3  10       68.02       70.06      4.52 o
   0  -3  10       51.74       51.47      4.28 o
   1  -3  10      155.63      148.01      6.33 o
   2  -3  10       33.10       39.18      4.57 o
   3  -3  10       16.27       12.59      4.14 o
  -8  -2  10      123.08      140.12     13.21 o
  -7  -2  10       10.27        8.34      5.17 o
  -6  -2  10       93.80       98.41      8.48 o
  -5  -2  10      240.48      256.54     13.43 o
  -4  -2  10       56.40       58.22      6.49 o
  -3  -2  10      186.31      189.09      9.11 o
  -2  -2  10      222.38      226.74      6.20 o
  -1  -2  10       44.33       46.84      3.88 o
   0  -2  10      159.00      167.23      5.97 o
   1  -2  10       36.25       40.89      4.11 o
   2  -2  10       37.03       39.07      4.25 o
   3  -2  10       98.45      108.36      5.92 o
  -8  -1  10       14.96       16.88      8.03 o
  -7  -1  10      418.68      428.72     13.07 o
  -6  -1  10       92.22       92.52      8.08 o
  -5  -1  10      128.48      123.76      8.33 o
  -4  -1  10      312.31      325.56     11.83 o
  -3  -1  10       13.99       12.52      3.67 o
  -2  -1  10       55.62       36.74     14.54 o
  -1  -1  10      227.53      237.31      6.12 o
   0  -1  10        7.89        8.77      2.93 o
   1  -1  10       56.53       61.68      4.24 o
   2  -1  10       78.36       87.29      5.24 o
   3  -1  10       18.42       16.26      4.74 o
  -8   0  10       58.80       64.09      7.18 o
  -7   0  10        6.66        2.13      5.01 o
  -6   0  10       42.72       43.77      5.84 o
  -5   0  10      112.39       92.78     14.31 o
  -4   0  10      235.62      219.49      7.18 o
  -3   0  10      627.10      653.80     16.19 o
  -2   0  10       63.93       61.20      3.91 o
  -1   0  10        0.58       -0.44      3.25 o
   0   0  10      317.33      325.74      9.66 o
   1   0  10        4.94        4.86      3.60 o
   2   0  10        6.03        8.36      3.96 o
   3   0  10       32.51       39.22      5.08 o
  -8   1  10       12.59       17.96      5.62 o
  -7   1  10      435.31      434.45     10.28 o
  -6   1  10       80.50       78.76      5.51 o
  -5   1  10      121.78      122.75      6.25 o
  -4   1  10      286.91      302.41      9.46 o
  -3   1  10       14.48       12.68      2.94 o
  -2   1  10       52.51       54.23      3.50 o
  -1   1  10      214.73      217.42      8.44 o
   0   1  10        7.30       10.13      3.81 o
   1   1  10       43.74       47.03      6.38 o
   2   1  10       62.60       65.87      6.86 o
   3   1  10       15.54       10.23      5.13 o
  -8   2  10      137.59      163.32      9.65 o
  -7   2  10       11.95        8.81      5.41 o
  -6   2  10       63.03       68.05      5.25 o
  -5   2  10      267.59      277.60      8.01 o
  -4   2  10       54.12       56.58      3.31 o
  -3   2  10      205.53      218.35      5.36 o
  -2   2  10      236.37      226.37      7.44 o
  -1   2  10       34.82       32.70      3.65 o
   0   2  10      185.15      181.50      6.21 o
   1   2  10       34.56       37.51      5.96 o
   2   2  10       41.75       44.11      6.57 o
   3   2  10       82.19       84.71      7.73 o
  -8   3  10       24.85       34.84      6.62 o
  -7   3  10      117.89      128.28      7.31 o
  -6   3  10       59.15       64.26      5.88 o
  -5   3  10       48.20       47.49      3.45 o
  -4   3  10      235.28      249.03      5.21 o
  -3   3  10        0.41       -0.70      2.68 o
  -2   3  10       83.97       87.19      4.86 o
  -1   3  10       55.27       55.11      4.27 o
   0   3  10       50.50       51.74      4.29 o
   1   3  10      111.24      101.78      6.43 o
   2   3  10       30.31       36.78      6.36 o
   3   3  10       18.61       19.39      5.65 o
  -7   4  10       22.63       29.35      5.18 o
  -6   4  10      127.07      143.87      6.14 o
  -5   4  10      212.34      224.68      6.76 o
  -4   4  10       22.60       23.46      3.59 o
  -3   4  10      114.22      112.42      6.36 o
  -2   4  10      184.09      179.38      7.38 o
  -1   4  10       14.06       12.69      3.38 o
   0   4  10      138.40      135.91      9.02 o
   1   4  10      132.62      130.74      9.05 o
   2   4  10      103.05      103.36     11.31 o
  -6   5  10        2.43        2.35      4.34 o
  -5   5  10        1.03        1.53      4.08 o
  -4   5  10      156.79      158.83      7.56 o
  -3   5  10        4.80        3.15      4.72 o
  -2   5  10      141.58      133.90      9.04 o
  -1   5  10        5.97        8.24      5.38 o
   0   5  10        4.50        5.23      5.38 o
   1   5  10      144.55      133.56     10.09 o
  -4   6  10       20.38       18.09      4.90 o
  -3   6  10       92.46       94.75      8.46 o
  -2   6  10       21.18       24.37      6.00 o
  -1   6  10        6.23        4.11      5.72 o
  -4  -5  11        4.57       14.23      6.18 o
  -3  -5  11      119.48      125.36     10.13 o
  -2  -5  11       28.13       27.23      7.21 o
  -1  -5  11        6.15        6.25      4.83 o
  -6  -4  11       37.71       33.97      7.03 o
  -5  -4  11        3.62        2.48      5.67 o
  -4  -4  11      110.92      118.46      9.61 o
  -3  -4  11       78.88       83.99      8.05 o
  -2  -4  11       74.33       72.12      7.66 o
  -1  -4  11       82.48       84.22      6.30 o
   0  -4  11        1.49        1.89      3.72 o
  -7  -3  11        5.22        5.40      5.52 o
  -6  -3  11       13.04       12.25      5.83 o
  -5  -3  11      158.78      163.36     10.36 o
  -4  -3  11        3.24        4.37      5.10 o
  -3  -3  11      121.91      120.35      8.94 o
  -2  -3  11       71.75       71.44      7.13 o
  -1  -3  11        6.33        6.86      3.64 o
   0  -3  11      111.55      120.14      6.70 o
   1  -3  11       23.31       26.10      4.42 o
  -7  -2  11      151.87      156.13     10.22 o
  -6  -2  11       16.28       13.57      6.69 o
  -5  -2  11        8.10       11.32      5.31 o
  -4  -2  11      246.69      252.38     10.99 o
  -3  -2  11       26.50       28.27      5.62 o
  -2  -2  11       24.01       29.47      4.31 o
  -1  -2  11      101.10      112.86      5.66 o
   0  -2  11       42.27       44.66      4.31 o
   1  -2  11       26.37       31.87      4.24 o
   2  -2  11       27.02       30.73      4.38 o
  -7  -1  11       59.68       69.00      7.57 o
  -6  -1  11      107.35       99.60      8.44 o
  -5  -1  11       81.18       86.23      7.54 o
  -4  -1  11       53.47       52.50      7.99 o
  -3  -1  11      194.55      203.37     11.74 o
  -2  -1  11       71.76       59.59     12.62 o
  -1  -1  11        6.91        6.25      3.76 o
   0  -1  11      341.11      350.68      9.52 o
   1  -1  11        6.06        2.41      5.02 o
   2  -1  11       28.46       26.76      4.98 o
  -8   0  11        9.32        9.49      5.64 o
  -7   0  11      258.74      264.01     11.51 o
  -6   0  11        1.65        4.67      5.04 o
  -5   0  11       11.31       16.85      5.12 o
  -4   0  11      297.81      293.94     10.76 o
  -3   0  11       95.18       90.38      6.07 o
  -2   0  11       62.91       79.53      8.84 o
  -1   0  11        2.18        6.66      3.69 o
   0   0  11        7.86       13.68      5.07 o
   1   0  11       77.58       82.41      7.41 o
   2   0  11       59.73       61.96      7.57 o
  -7   1  11       64.99       73.09      7.55 o
  -6   1  11      130.23      133.96      9.10 o
  -5   1  11       50.68       56.24      5.13 o
  -4   1  11       53.73       45.56      4.70 o
  -3   1  11      223.26      231.76      7.01 o
  -2   1  11       51.63       48.42      5.43 o
  -1   1  11        4.19        5.48      4.84 o
   0   1  11      362.06      354.70     12.42 o
   1   1  11        1.72        3.02      5.15 o
   2   1  11       31.09       24.13      5.98 o
  -7   2  11      160.19      164.10     20.42 o
  -6   2  11        9.99        5.42      5.11 o
  -5   2  11       16.10       16.64      4.07 o
  -4   2  11      240.81      240.50      9.76 o
  -3   2  11       19.90       16.67      4.16 o
  -2   2  11       23.40       29.00      4.54 o
  -1   2  11       77.65       75.09      5.72 o
   0   2  11       43.13       45.71      6.78 o
   1   2  11       38.32       37.14      6.55 o
   2   2  11       32.26       32.04      6.79 o
  -7   3  11        2.07        2.59      5.37 o
  -6   3  11       16.00       20.17      5.65 o
  -5   3  11      151.41      150.34      7.06 o
  -4   3  11        3.77        1.03      3.76 o
  -3   3  11      146.82      155.30      7.34 o
  -2   3  11       56.09       62.26      5.54 o
  -1   3  11        6.40        6.27      3.45 o
   0   3  11      135.65      137.81      7.37 o
   1   3  11       17.89       18.39      6.10 o
  -6   4  11       25.76       30.20      6.78 o
  -5   4  11        7.60        9.20      4.50 o
  -4   4  11      103.08      112.76      6.91 o
  -3   4  11       75.12       66.23      7.30 o
  -2   4  11       66.54       67.55     10.23 o
  -1   4  11       88.40       89.61      8.46 o
   0   4  11        1.35        4.85      5.95 o
  -4   5  11        4.06        8.32      4.63 o
  -3   5  11      141.69      163.97     10.16 o
  -2   5  11       18.92       16.17      5.91 o
  -1   5  11        2.88        6.26      5.90 o
  -5  -3  12        5.61        7.75      5.96 o
  -4  -3  12      123.02      127.99      9.87 o
  -3  -3  12        9.40       12.66      5.96 o
  -2  -3  12       37.63       44.14      8.70 o
  -1  -3  12       78.69       83.70      7.93 o
  -6  -2  12       41.39       40.10      6.99 o
  -5  -2  12      147.06      159.41     10.49 o
  -4  -2  12      137.98      130.96      9.36 o
  -3  -2  12       50.49       56.12      7.11 o
  -2  -2  12       18.79       23.28      6.15 o
  -1  -2  12        1.29        1.35      4.25 o
   0  -2  12       46.79       49.96      5.60 o
  -6  -1  12       91.13       93.20      8.22 o
  -5  -1  12       14.07       19.40      5.98 o
  -4  -1  12      140.13      140.85      9.57 o
  -3  -1  12       51.44       54.98      6.89 o
  -2  -1  12       53.20       55.98      6.48 o
  -1  -1  12       91.81       95.71      6.53 o
   0  -1  12        3.49        2.59      5.37 o
  -6   0  12      132.02      138.53     10.81 o
  -5   0  12       16.74       18.61      5.83 o
  -4   0  12        2.80        7.12      5.32 o
  -3   0  12      135.88      146.01     20.66 o
  -2   0  12       43.23       49.30      5.24 o
  -1   0  12       15.54       14.77      5.70 o
   0   0  12       35.65       40.35      6.67 o
  -6   1  12      109.94      111.55      8.97 o
  -5   1  12       24.11       31.83      6.25 o
  -4   1  12      136.17      136.68      8.76 o
  -3   1  12       56.39       59.37      6.99 o
  -2   1  12       60.23       57.19      7.13 o
  -1   1  12       88.94       86.28      8.25 o
   0   1  12        3.82        2.28      5.17 o
  -6   2  12       48.66       50.79      7.05 o
  -5   2  12      113.46      120.58      8.70 o
  -4   2  12      134.85      113.44     13.30 o
  -3   2  12       72.88       71.19      7.46 o
  -2   2  12       19.11       26.67      6.41 o
  -1   2  12        1.20       -2.71      5.51 o
   0   2  12       40.77       36.15      7.08 o
  -5   3  12       12.48        9.24      9.41 o
  -4   3  12      133.65      139.63      9.69 o
  -3   3  12       10.08       14.12      5.86 o
  -2   3  12       32.98       34.76      7.03 o
  -1   3  12       89.54       85.41      8.54 o
 
